# Supplementary material for: Development and Validation of a Prognostic Nomogram for Gastric Cancer Based on DNA Methylation-Driven Differentially Expressed Genes
Source: Int J Biol Sci. 2020 Feb 10;16(7):1153–65. doi: 10.7150/ijbs.41587 (PMC7053317; doi:10.7150/ijbs.41587)
Supplement: Supplementary file 2 — Supplementary table 1. [file ijbsv16p1153s2.xlsx]

## Sheet: diffSig
gene	normalbaseMean	tumorbaseMean	log2FoldChange	pvalue	padj
DPT	8242.2	533.8	-3.94866	2.75888e-24	1.13142e-19
COL10A1	23.4313	2755.15	6.87755	6.70072e-22	1.37398e-17
SCARA5	3602.78	380.025	-3.24495	5.06923e-21	6.92964e-17
BTG2	51157.4	9342.36	-2.45308	5.59568e-18	5.73697e-14
CKB	38998.8	6618.98	-2.55875	1.99808e-17	1.63883e-13
CFD	15805.3	2023.1	-2.96577	2.54612e-17	1.74028e-13
HOXC10	9.90178	1050.26	6.72884	5.31253e-17	2.73489e-13
MAGEA3	1.77222	890.85	8.97348	5.33508e-17	2.73489e-13
GPX3	23062	4162.15	-2.47012	8.06632e-17	3.67555e-13
CLEC3B	2605.97	246.078	-3.40463	1.16415e-16	4.65464e-13
MAGEA6	0.999391	643.206	9.33002	1.2485e-16	4.65464e-13
MYOC	5579.63	202.085	-4.78713	4.33794e-16	1.48249e-12
CMTM5	111.143	8.57135	-3.69676	5.28472e-16	1.66713e-12
RHOB	69347.1	19088.4	-1.86114	1.41093e-15	4.13302e-12
MAGEA12	0.764492	473.648	9.2751	2.0628e-15	5.63969e-12
CRYAB	8429.73	1481.32	-2.5086	2.68546e-15	6.88318e-12
ADAMTS1	13400.3	3189.22	-2.07099	5.88465e-15	1.41959e-11
GPM6B	2597.33	382.185	-2.76468	7.23676e-15	1.64877e-11
MAMDC2	3120.25	380.752	-3.03474	8.2374e-15	1.77798e-11
HPGD	23888.4	3764.03	-2.66596	9.92703e-15	2.03554e-11
GSN	96387.1	25803	-1.9013	2.08448e-14	4.07068e-11
DUSP1	44979.6	12165.3	-1.8865	2.75744e-14	5.14012e-11
PPP1R1A	3799.78	232.451	-4.03092	4.18332e-14	7.24837e-11
CCDC69	11827.4	2743.03	-2.1083	4.24191e-14	7.24837e-11
HSPA2	4962.83	997.13	-2.31531	5.02915e-14	8.24981e-11
FAM180B	91.5885	8.08323	-3.50216	8.35239e-14	1.3003e-10
JCHAIN	413131	26682.7	-3.95263	8.56089e-14	1.3003e-10
FXYD6	7144.24	1164.76	-2.61675	1.14626e-13	1.67886e-10
COL11A1	29.0528	1739.02	5.90345	1.33793e-13	1.89201e-10
ZFP36	71667.4	20387.7	-1.81362	1.48138e-13	2.02505e-10
LYVE1	2387.96	320.654	-2.89669	1.85472e-13	2.41527e-10
TMEM100	1725.2	204.856	-3.07408	1.88463e-13	2.41527e-10
CSRNP1	10580.3	2651.31	-1.99661	2.14451e-13	2.66504e-10
PLP1	1935.43	150.516	-3.68467	2.47208e-13	2.98176e-10
HLF	3102.45	444.466	-2.80326	3.25113e-13	3.8094e-10
PI16	4256.17	415.575	-3.35637	3.67607e-13	4.18765e-10
IGFBP6	5072.23	1056.59	-2.26321	4.52512e-13	4.98458e-10
SFRP1	7888.78	1249.1	-2.65891	4.61872e-13	4.98458e-10
ADH1B	8611.99	1541.9	-2.48163	5.91287e-13	6.21761e-10
CADM3	1618.04	203.142	-2.99368	7.11135e-13	7.29091e-10
FOXF1	8060.65	2006.07	-2.00652	8.51838e-13	8.52046e-10
GADD45B	10170.4	1993.56	-2.35095	1.26252e-12	1.23276e-09
AP001107.5	287.29	29.8198	-3.26816	1.32128e-12	1.26013e-09
PER1	13490.9	3726.43	-1.85613	2.02126e-12	1.88391e-09
KLF9	14064.3	3881.56	-1.85732	2.14251e-12	1.93711e-09
ABI3BP	16425.7	2707.22	-2.60107	2.17281e-12	1.93711e-09
HSPB8	14169.9	2276.29	-2.63807	2.27377e-12	1.98398e-09
ADCYAP1R1	549.252	58.9825	-3.21911	2.46147e-12	2.10302e-09
KCNA5	796.082	88.7002	-3.16591	2.78829e-12	2.33363e-09
C11orf96	17646.8	3929.84	-2.16687	2.9678e-12	2.43419e-09
C16orf89	3715.46	298.873	-3.63593	4.00532e-12	3.22075e-09
SERTM1	96.4749	8.90374	-3.43767	4.1708e-12	3.28932e-09
NNAT	1424.8	171.228	-3.05677	4.47332e-12	3.46133e-09
TMEM35A	1051.98	128.589	-3.03228	4.65387e-12	3.53436e-09
PDZRN4	2245.13	221.105	-3.34399	5.48541e-12	4.09012e-09
SCN7A	1827.4	250.059	-2.86945	9.20357e-12	6.73997e-09
PMP2	161.735	18.6282	-3.11807	9.58609e-12	6.89694e-09
NEGR1	4409.97	869.025	-2.3433	1.04097e-11	7.36035e-09
DPP6	1722.78	145.456	-3.56608	1.11154e-11	7.72616e-09
INAFM2	2465.51	456.735	-2.43246	1.37259e-11	9.38168e-09
RERG	3187.54	640.789	-2.31452	1.41336e-11	9.50196e-09
FAM19A4	1098.2	51.3734	-4.41798	1.53665e-11	1.01642e-08
RXRG	201.035	21.8514	-3.20165	1.57793e-11	1.02716e-08
GFRA1	4848.68	981.228	-2.30493	1.78846e-11	1.14601e-08
PITPNM3	5151.09	1251.18	-2.04159	2.08991e-11	1.31857e-08
MFAP4	29507.3	8555.5	-1.78615	2.13347e-11	1.32566e-08
PYGM	1712.51	233.484	-2.87472	2.2848e-11	1.3781e-08
PDK4	34816.4	5207.31	-2.74116	2.28508e-11	1.3781e-08
INHBA	288.969	4040.8	3.80565	2.40839e-11	1.43142e-08
NTN1	8093.85	1961.73	-2.0447	3.86296e-11	2.26314e-08
PRIMA1	4861.5	537.63	-3.17672	4.04212e-11	2.33475e-08
NRXN1	891.312	117.36	-2.92499	4.38888e-11	2.49983e-08
UBXN10-AS1	252.793	30.0648	-3.07181	4.54624e-11	2.55399e-08
TGFB1I1	13420.8	3880.83	-1.79003	4.99841e-11	2.77006e-08
COL4A5	4914.18	1234.63	-1.99287	5.35201e-11	2.92648e-08
CAB39L	3986.76	966.705	-2.04407	6.07833e-11	3.2799e-08
CSAG1	4.04582	441.697	6.77048	6.41265e-11	3.41536e-08
CLIP3	6932.78	1803.98	-1.94225	7.28822e-11	3.83192e-08
ZBTB16	2079.05	317.853	-2.70949	7.61812e-11	3.95467e-08
ATP1A2	5237.43	645.403	-3.02059	8.1498e-11	4.13404e-08
GCNT4	3305.08	510.513	-2.69466	8.16525e-11	4.13404e-08
NCAM1	4934.93	685.693	-2.84739	1.00801e-10	4.99133e-08
LIMS2	10358.3	2201.98	-2.23391	1.01019e-10	4.99133e-08
PTN	2674.87	520.348	-2.36192	1.0261e-10	5.00959e-08
PDZRN3	6525.25	1815.59	-1.8456	1.05538e-10	5.09191e-08
WISP2	962.628	117.172	-3.03835	1.11712e-10	5.32712e-08
SGCA	1978.31	325.662	-2.60283	1.13703e-10	5.35974e-08
VSTM2A	299.022	21.6005	-3.79112	1.15552e-10	5.38501e-08
FGL2	15910.4	3623.79	-2.1344	1.26564e-10	5.81411e-08
CYBRD1	23175.8	6196.64	-1.90306	1.29219e-10	5.81411e-08
STON1	4277.12	974.582	-2.13378	1.29252e-10	5.81411e-08
FAM107A	2480.65	498.913	-2.31386	1.30431e-10	5.81411e-08
PHOX2B	82.4632	8.79567	-3.22889	1.38456e-10	6.10548e-08
PGM5-AS1	513.234	38.2803	-3.74494	1.46955e-10	6.41131e-08
ALDH3A1	24028.8	3100.99	-2.95396	1.63207e-10	7.0454e-08
FAXDC2	4363.78	1100.87	-1.98694	1.675e-10	7.15538e-08
MAP3K20	24616.2	7714.15	-1.67403	1.74794e-10	7.39002e-08
NOS1	700.636	95.384	-2.87685	2.01425e-10	8.42903e-08
EPHA6	218.222	28.1565	-2.95426	2.11347e-10	8.71548e-08
CADM2	545.891	70.0938	-2.96125	2.12521e-10	8.71548e-08
NPAS4	141.884	18.5036	-2.93884	2.46084e-10	9.99197e-08
LRRC3-DT	29.6167	3.65615	-3.01801	2.76664e-10	1.11235e-07
C2orf40	8315.8	613.044	-3.76179	2.92686e-10	1.157e-07
NR4A3	6367.82	1028.17	-2.63072	2.93413e-10	1.157e-07
TPM1	82012.7	19540.9	-2.06935	3.02054e-10	1.17974e-07
PHOX2A	101.15	11.7403	-3.10695	3.15697e-10	1.22139e-07
FHL1	47553.2	7699.83	-2.62664	3.25145e-10	1.24619e-07
AC006007.1	22.8745	1.80501	-3.66366	3.34997e-10	1.27206e-07
OLFM3	40.1589	5.28644	-2.92535	3.46636e-10	1.29545e-07
IGHA1	1.43742e+06	131857	-3.44644	3.47474e-10	1.29545e-07
RBPMS2	6777.77	1101.4	-2.62147	3.5224e-10	1.30138e-07
FOXF2	4546.12	1177.24	-1.94922	3.76617e-10	1.37902e-07
EGR1	48986.9	13386.6	-1.8716	3.80942e-10	1.38251e-07
RGS2	9887.84	2641.2	-1.90446	4.03515e-10	1.43818e-07
PTGS1	6563.93	1721.82	-1.93063	4.06099e-10	1.43818e-07
PNCK	2499.47	305.602	-3.0319	4.06801e-10	1.43818e-07
HPCAL4	246.71	27.5816	-3.16104	4.38535e-10	1.53712e-07
BARX1	10672.3	1961.19	-2.44406	4.77909e-10	1.65735e-07
MYL9	210265	34009.7	-2.62819	4.80917e-10	1.65735e-07
PLN	10054.4	1463.33	-2.7805	5.33119e-10	1.82194e-07
AC012055.1	18.8477	2.10135	-3.165	5.45327e-10	1.84825e-07
PTCHD1	1913.37	229.464	-3.05978	5.78745e-10	1.94544e-07
KANK2	18215.1	6188.58	-1.55746	5.92754e-10	1.97633e-07
PSD	7071.26	835.592	-3.0811	6.20383e-10	2.05177e-07
SCUBE1	2362.4	501.397	-2.23623	6.50033e-10	2.13263e-07
CTHRC1	236.973	2624.07	3.46901	6.60615e-10	2.13706e-07
SLC25A4	6952.89	1813.38	-1.93893	6.61807e-10	2.13706e-07
CHRDL1	3567.88	804.9	-2.14819	7.07538e-10	2.26689e-07
IGHV3-42	69.0237	5.06299	-3.76903	7.27836e-10	2.31384e-07
SMOC2	24033.9	5034.1	-2.25527	7.54624e-10	2.38055e-07
PGM5	14993.7	2318.99	-2.69279	7.75075e-10	2.4264e-07
SLC5A7	293.614	29.0681	-3.33641	7.83787e-10	2.43508e-07
TGFBR3	7951.18	2434.04	-1.70782	8.19293e-10	2.52626e-07
CDH19	1071.79	163.63	-2.71151	8.46684e-10	2.59123e-07
FNDC1	397.239	4364	3.45757	9.03713e-10	2.74528e-07
C14orf39	53.4439	7.97264	-2.7449	1.01598e-09	3.06362e-07
IGHV3OR16-13	1195.17	99.2858	-3.58948	1.04372e-09	3.12431e-07
KLF2	19311.4	5468.85	-1.82014	1.12621e-09	3.3468e-07
IGKV1D-33	1988.95	139.771	-3.83087	1.14734e-09	3.38508e-07
SMTN	45074.8	10508.3	-2.10079	1.22831e-09	3.59808e-07
GSTM5	1272.29	204.739	-2.63558	1.28209e-09	3.72897e-07
ITIH5	6441.48	1926.82	-1.74117	1.31062e-09	3.78512e-07
DMPK	8770.34	2517.87	-1.80043	1.34963e-09	3.8533e-07
PPP1R14A	3750.65	910.812	-2.04192	1.35303e-09	3.8533e-07
PCP4L1	1021.59	138.971	-2.87797	1.40877e-09	3.98438e-07
SORBS2	7950.56	2450.92	-1.69773	1.4491e-09	4.04706e-07
IGHV3-35	584.897	38.63	-3.92039	1.45066e-09	4.04706e-07
ZNF331	3596.65	987.777	-1.8644	1.46577e-09	4.06157e-07
AC011239.2	82.2194	11.9294	-2.78496	1.50202e-09	4.13409e-07
MT1X	5204.94	1371.29	-1.92435	1.52931e-09	4.16679e-07
ARHGEF25	2597.82	644.453	-2.01116	1.53422e-09	4.16679e-07
ANGPTL1	3678.71	550.449	-2.74052	1.60165e-09	4.3213e-07
PDLIM3	21650.7	5553.76	-1.96288	1.69466e-09	4.54235e-07
NEFM	224.793	28.875	-2.96071	1.71278e-09	4.5611e-07
JAM2	3627.37	932.357	-1.95997	1.77793e-09	4.70405e-07
CBR1	13160.4	2446.46	-2.42743	1.7913e-09	4.70904e-07
FAM129A	22686.7	5398.07	-2.07133	1.87915e-09	4.90853e-07
TNXB	12890.9	3130.43	-2.04192	1.92504e-09	4.99658e-07
TMOD1	2021.24	443.952	-2.18677	2.01477e-09	5.19659e-07
PLIN4	10802.7	1601.48	-2.75392	2.0294e-09	5.2016e-07
COL4A6	3086.67	482.047	-2.67881	2.07678e-09	5.28998e-07
JUN	38098.1	13770.3	-1.46815	2.14188e-09	5.42213e-07
NR4A1	24948.5	7544.6	-1.72544	2.18195e-09	5.48969e-07
DCN	61985.1	21252.7	-1.54428	2.71866e-09	6.79831e-07
RNF150	4790.67	1113.97	-2.10451	2.77631e-09	6.88639e-07
RPRM	355.919	42.4181	-3.0688	2.78747e-09	6.88639e-07
RNASE1	63521	12280	-2.37092	2.91998e-09	7.13809e-07
KCNB1	1672.17	239.741	-2.80218	2.92416e-09	7.13809e-07
CTNNA3	1682.39	213.099	-2.98092	3.06142e-09	7.42894e-07
LMO3	1740.05	326.722	-2.41299	3.2575e-09	7.85825e-07
ADAM12	112.069	1409.25	3.65247	3.33784e-09	8.00495e-07
FRZB	6190.01	1601.52	-1.9505	3.38576e-09	8.07269e-07
DACT3	3718.76	941.024	-1.98252	3.46438e-09	8.21238e-07
NPPC	227.048	26.7024	-3.08796	3.50822e-09	8.2685e-07
PPP1R3C	2771.38	489.692	-2.50066	3.63001e-09	8.50667e-07
CISTR	10.8525	1.36698	-2.98896	3.71161e-09	8.64848e-07
BGN	5111.92	33630	2.71781	3.772e-09	8.73953e-07
IGKV2D-30	1035.47	55.8231	-4.21329	3.81826e-09	8.79702e-07
AOC3	12699.6	3524.18	-1.84943	4.16406e-09	9.54013e-07
ATF3	9497.38	2799.37	-1.76243	4.5331e-09	1.03279e-06
ARHGEF26	3175.55	720.334	-2.14027	4.76589e-09	1.07983e-06
CSRP1	95555.7	24495.3	-1.96384	4.84434e-09	1.08785e-06
SORCS3	99.7734	14.3693	-2.79566	4.85435e-09	1.08785e-06
PRICKLE2	3842.92	1082.37	-1.82801	4.95278e-09	1.10388e-06
NECAB1	1062.37	187.965	-2.49874	5.19748e-09	1.15215e-06
KLF4	20345.8	5978.3	-1.76692	5.24879e-09	1.15727e-06
CAP2	3706.7	878.085	-2.0777	5.28542e-09	1.15912e-06
SLC22A17	2676.82	665.699	-2.00758	5.31915e-09	1.16031e-06
DERL3	8808.22	1499.66	-2.55421	5.55433e-09	1.2052e-06
TSC22D3	17165.9	5240.57	-1.71175	5.61999e-09	1.21303e-06
GNAO1	5706.99	1225.68	-2.21915	5.71073e-09	1.22616e-06
IGHV3-65	84.2331	6.73905	-3.64377	5.78161e-09	1.22921e-06
IGLV3-16	790.261	60.2811	-3.71255	5.78487e-09	1.22921e-06
GFOD1	3779.6	1122.81	-1.75112	5.93252e-09	1.25409e-06
KCNMB1	7730.19	1531.63	-2.33544	5.98619e-09	1.25495e-06
LMOD1	33469.3	5973.12	-2.48628	6.00474e-09	1.25495e-06
SOX21	3346.84	522.787	-2.6785	6.02843e-09	1.25495e-06
CGNL1	3609.27	908.845	-1.9896	6.08617e-09	1.26058e-06
CERS3-AS1	25.5505	3.66758	-2.80045	6.19831e-09	1.27735e-06
CHRM2	3180.07	432.425	-2.87853	6.26434e-09	1.2845e-06
SELENOM	12534.4	4154.71	-1.59308	6.3289e-09	1.29128e-06
IGKV3OR2-268	1002.61	85.598	-3.55005	6.46593e-09	1.31271e-06
LINC01234	2.84747	275.537	6.59642	6.54046e-09	1.3213e-06
WDR72	171.902	1819.99	3.40427	6.63147e-09	1.32856e-06
SALL4	14.0367	501.101	5.15783	6.64116e-09	1.32856e-06
JUNB	43287.1	16078.9	-1.42877	6.84893e-09	1.36347e-06
MIR100HG	3190.48	919.487	-1.79487	7.00669e-09	1.38814e-06
FAT3	1735.05	212.759	-3.02768	7.07464e-09	1.39486e-06
MT1JP	19.1645	2.75779	-2.79686	7.4548e-09	1.46278e-06
IGKV1OR9-2	68.6347	5.05759	-3.76242	7.77335e-09	1.51802e-06
MXRA7	13367.2	4840.23	-1.46555	7.88282e-09	1.52833e-06
FERMT2	12085.6	3724.93	-1.69801	7.90067e-09	1.52833e-06
IGKV1-39	3019.76	322.761	-3.2259	8.3415e-09	1.60603e-06
FOS	52460.9	17916.1	-1.54998	8.65611e-09	1.65882e-06
ASB2	3781.99	880.967	-2.10198	8.71977e-09	1.66325e-06
AKR1B10	43496.4	7715.13	-2.49513	8.76899e-09	1.66489e-06
ADAMTS9-AS1	277.764	44.0983	-2.65506	8.94024e-09	1.68524e-06
DUSP5	6027.73	1502.61	-2.00414	8.95834e-09	1.68524e-06
CBX7	5690.84	1681.01	-1.75932	9.22657e-09	1.72777e-06
ANKRD35	1066.24	183.923	-2.53536	9.32653e-09	1.73855e-06
DNAJB5	5386.71	1161.79	-2.21305	9.39203e-09	1.74284e-06
GEM	7507.89	2726.15	-1.46154	9.55715e-09	1.76549e-06
PART1	1334.79	256.576	-2.37915	9.96769e-09	1.83307e-06
DSTN	66851.3	25819.5	-1.37249	1.02219e-08	1.87143e-06
RGS5	25519.3	9156.59	-1.47871	1.03615e-08	1.88855e-06
IGHV4-34	14601	2222.05	-2.7161	1.06687e-08	1.93594e-06
ANGPTL7	334.236	52.7891	-2.66256	1.09132e-08	1.97159e-06
AHNAK	138146	49426.3	-1.48284	1.14714e-08	2.06335e-06
FKBP5	11413	3917.96	-1.54251	1.1676e-08	2.09097e-06
SOCS3	15671.3	6114.35	-1.35785	1.19736e-08	2.12327e-06
MAOB	6391.87	1821.2	-1.81135	1.20037e-08	2.12327e-06
TOP2A	2542.31	13844.6	2.44511	1.20117e-08	2.12327e-06
SLC18A3	199.513	24.746	-3.01121	1.22806e-08	2.15562e-06
SFRP4	551.383	5667.93	3.36169	1.22998e-08	2.15562e-06
AC087521.1	84.7035	13.3358	-2.66711	1.24315e-08	2.16943e-06
NT5C1A	32.2852	4.57372	-2.81944	1.39215e-08	2.41631e-06
CSAG3	0.339198	68.8542	7.66527	1.3964e-08	2.41631e-06
FOXP2	2681.72	651.566	-2.04117	1.40382e-08	2.41893e-06
VIT	428.166	62.2241	-2.78263	1.42994e-08	2.45363e-06
IGKV2OR2-1	106.369	4.57446	-4.53933	1.45921e-08	2.49342e-06
IGKV1OR22-5	234.314	18.0223	-3.70059	1.46719e-08	2.49666e-06
GNG7	2292.63	463.846	-2.30529	1.52498e-08	2.57504e-06
HAND2	6045.28	956.234	-2.66037	1.52581e-08	2.57504e-06
NRP2	11106.7	4194.73	-1.40478	1.56949e-08	2.62727e-06
ADGRG4	136.556	11.0663	-3.62525	1.56957e-08	2.62727e-06
GDF15	936.921	5589.18	2.57664	1.58173e-08	2.63686e-06
SVIL	34803	9955.9	-1.80559	1.61041e-08	2.6738e-06
CDON	2516.27	730.384	-1.78456	1.64478e-08	2.71986e-06
TCEAL2	1541.31	225.475	-2.77312	1.66085e-08	2.73539e-06
MSRB3	9918.5	2714.83	-1.86926	1.78416e-08	2.92674e-06
PCARE	30.9964	5.11225	-2.60007	1.81667e-08	2.96819e-06
TCEAL6	63.1596	6.07833	-3.37725	1.82858e-08	2.96917e-06
FAR2P1	2.65921	245.466	6.52838	1.83175e-08	2.96917e-06
ANK2	4029.33	1064.88	-1.91985	1.8681e-08	3.01617e-06
PTGR1	8946.41	2099.69	-2.09113	1.9108e-08	3.06714e-06
IGKV3D-7	482.487	27.6495	-4.12516	1.91462e-08	3.06714e-06
STMN4	37.927	6.25337	-2.60052	2.07145e-08	3.30545e-06
CACNA1H	12618.4	3526.51	-1.83922	2.12118e-08	3.37169e-06
FBXO32	14710.5	4922.95	-1.57925	2.18082e-08	3.44369e-06
AP000721.2	33.1335	5.12169	-2.6936	2.18327e-08	3.44369e-06
ESRRG	2444.16	234.39	-3.38235	2.34607e-08	3.6863e-06
SLC2A4	2831.94	483.059	-2.55152	2.40753e-08	3.76844e-06
SLITRK3	184.019	29.0591	-2.66279	2.52241e-08	3.93323e-06
NCS1	7464.88	2378	-1.65037	2.55724e-08	3.97244e-06
AC091230.1	27.6292	2.5087	-3.46118	2.57347e-08	3.98257e-06
GIP	1433.7	20.8883	-6.10091	2.6624e-08	4.10471e-06
TXNIP	79663.9	30245.3	-1.39722	2.89006e-08	4.439e-06
AC025280.1	35.1944	5.63624	-2.64254	2.9391e-08	4.49748e-06
MYOM1	1871.19	477.213	-1.97125	3.0325e-08	4.59549e-06
KLF10	15501	5844.19	-1.40729	3.03727e-08	4.59549e-06
EML1	4554.15	1450.72	-1.65042	3.03871e-08	4.59549e-06
AC103563.7	68.1731	5.88272	-3.53465	3.04999e-08	4.59549e-06
IGKV1-33	1974.2	127.208	-3.95601	3.05918e-08	4.59549e-06
PIRT	185.445	27.9274	-2.73124	3.09358e-08	4.6302e-06
ACACB	5937.9	1874.48	-1.66346	3.1176e-08	4.6492e-06
TSPAN2	3167.25	963.546	-1.71681	3.22984e-08	4.79913e-06
SLC7A3	143.742	14.2665	-3.33278	3.25032e-08	4.81212e-06
TSPYL2	3384.86	1045.26	-1.69523	3.33878e-08	4.9253e-06
MT1M	1354.45	197.686	-2.77642	3.39944e-08	4.99681e-06
DMD	7300.9	1873.43	-1.9624	3.4369e-08	5.03383e-06
IGKV2OR22-4	568.541	44.2694	-3.68288	3.46269e-08	5.05356e-06
MRGPRF	6312.6	1557.52	-2.01899	3.53189e-08	5.13626e-06
P2RY14	1637.11	343.094	-2.25448	3.60708e-08	5.22708e-06
ADCY5	6251.79	1577.21	-1.9869	3.69706e-08	5.33861e-06
PDZD4	1194.57	242.257	-2.30188	3.77731e-08	5.43535e-06
IGHV3-19	654.868	38.5387	-4.08683	3.80169e-08	5.43623e-06
AC092422.1	28.7327	4.73353	-2.60171	3.80444e-08	5.43623e-06
USP2	1454.37	266.196	-2.44983	3.83101e-08	5.4552e-06
MZB1	7974.79	1313.09	-2.60249	3.96241e-08	5.62176e-06
DIXDC1	5678.18	1809.78	-1.64962	3.9754e-08	5.62176e-06
SPEG	7852.59	1705.4	-2.20306	4.05505e-08	5.71469e-06
AC110491.1	63.8389	5.77942	-3.46544	4.13091e-08	5.79144e-06
XKR4	452.189	76.1257	-2.57047	4.13775e-08	5.79144e-06
RSPO2	768.465	121.286	-2.66357	4.16715e-08	5.80027e-06
TPM2	81276.4	16952.6	-2.26133	4.17235e-08	5.80027e-06
PLA2G2C	43.474	7.60938	-2.5143	4.28508e-08	5.93686e-06
MAF	10199.9	2949.3	-1.79011	4.41803e-08	6.1e-06
ESM1	19.5199	525.003	4.74931	4.43257e-08	6.1e-06
AC002398.2	96.938	14.9371	-2.69816	4.50795e-08	6.18298e-06
IGHV3OR16-12	66.7064	6.89219	-3.27479	4.59246e-08	6.27789e-06
HOXC-AS3	0.375151	62.76	7.38623	4.61818e-08	6.29208e-06
MYL6	90365.4	33725.7	-1.42192	4.78988e-08	6.5044e-06
SPON1	15592.9	5124.64	-1.60536	4.82348e-08	6.52841e-06
LINC02106	64.6041	9.77051	-2.72512	4.89357e-08	6.6015e-06
ARHGAP10	3664.22	1093.2	-1.74495	4.98516e-08	6.703e-06
IGKV2-28	1421.01	112.167	-3.6632	5.03613e-08	6.7494e-06
CEBPD	20697.7	8180.51	-1.33921	5.05446e-08	6.7519e-06
HOXA10	82.8487	955.258	3.52734	5.21368e-08	6.94198e-06
AKAP6	2776.26	616.849	-2.17015	5.23219e-08	6.94409e-06
KLF2P1	0.205305	38.8133	7.56264	5.28746e-08	6.9948e-06
IGLC2	105367	17891.6	-2.55807	5.41726e-08	7.14347e-06
VWC2	250.04	34.6804	-2.84997	5.62009e-08	7.38717e-06
PLEKHO1	7091.8	2533.15	-1.48522	5.75884e-08	7.54537e-06
MMP11	350.775	6598.89	4.23361	5.78517e-08	7.55573e-06
LGI1	146.431	23.7012	-2.6272	5.85822e-08	7.62685e-06
NALT1	269.396	45.3209	-2.57148	5.96605e-08	7.74265e-06
IGLL5	43937	5766.41	-2.92969	6.01023e-08	7.77538e-06
LINC01980	0.571425	56.5772	6.62951	6.18672e-08	7.97853e-06
HOXC12	0.878805	395.032	8.81221	6.2757e-08	8.06791e-06
CITED2	8582.53	2733.34	-1.65074	6.33576e-08	8.11967e-06
MIR1-1HG-AS1	387.374	62.5011	-2.63178	6.43362e-08	8.21941e-06
ETV4	492.936	3110.31	2.65759	6.50815e-08	8.26447e-06
IGHV4-28	2665.23	381.478	-2.80459	6.5092e-08	8.26447e-06
MORN5	407.283	48.9749	-3.05592	6.66967e-08	8.44207e-06
ADAMTS2	696.636	4653.56	2.73986	6.69516e-08	8.44827e-06
CST1	33.0167	4397.64	7.05739	6.80068e-08	8.55509e-06
FRRS1L	1174.85	208.709	-2.49291	6.89999e-08	8.65348e-06
IGHV3-60	202.465	16.6362	-3.60527	6.9349e-08	8.67074e-06
DAB1	1121.53	104.678	-3.42144	7.01921e-08	8.74948e-06
LINC00844	7.89324	0.937422	-3.07385	7.13291e-08	8.86426e-06
IGKV1D-42	424.683	22.6786	-4.22699	7.16659e-08	8.86804e-06
CKMT2	764.187	114.079	-2.74389	7.1792e-08	8.86804e-06
IBSP	0.514684	84.5946	7.36073	7.27507e-08	8.921e-06
ROR2	3389.77	1085.3	-1.64309	7.29628e-08	8.921e-06
HSPB6	64901	9723.05	-2.73876	7.32381e-08	8.921e-06
SORBS1	42927.3	9998.2	-2.10216	7.3287e-08	8.921e-06
SLC9A4	3690.83	569.598	-2.69593	7.33084e-08	8.921e-06
ATP4B	40444.5	1144.1	-5.14365	7.59303e-08	9.21273e-06
C6orf223	78.9269	941.214	3.57594	7.61888e-08	9.21682e-06
FXYD1	346.196	53.1665	-2.703	7.68346e-08	9.26761e-06
S100B	1040.81	197.472	-2.39798	7.70761e-08	9.26947e-06
MYH11	768781	121866	-2.65728	7.77484e-08	9.32299e-06
HAND2-AS1	4448.59	574.925	-2.9519	7.82297e-08	9.32979e-06
ATP2B4	33721.3	11864.4	-1.50701	7.82601e-08	9.32979e-06
IGHV3OR16-8	578.29	54.0028	-3.42069	8.08702e-08	9.613e-06
AP001065.1	86.6319	14.2691	-2.60201	8.36863e-08	9.919e-06
TAGLN	117089	27328.2	-2.09914	8.39343e-08	9.91972e-06
IGLV2-8	12310.8	1357.84	-3.18054	8.46411e-08	9.97452e-06
GIF	54534	1901.71	-4.84179	8.7172e-08	1.02433e-05
TENT5B	3414.27	579.2	-2.55944	8.7959e-08	1.03063e-05
FOSB	35668.6	4315.09	-3.04719	8.88453e-08	1.03805e-05
MSLN	634.022	7879.74	3.63554	8.91516e-08	1.03867e-05
HOXA13	180.936	1537.97	3.08748	9.08028e-08	1.05062e-05
IGSF11	366.11	59.2795	-2.62667	9.08734e-08	1.05062e-05
TUBB6	8471.37	3060.89	-1.46864	9.09463e-08	1.05062e-05
GAS1	2992.87	963.81	-1.63471	9.15849e-08	1.05503e-05
MYOT	271.436	44.7988	-2.59908	9.24525e-08	1.06204e-05
IGHV1-14	190.061	20.7562	-3.19485	9.34295e-08	1.07005e-05
AC055874.1	14.0374	1.84761	-2.92555	9.36718e-08	1.07005e-05
ADAM33	2009.49	552.648	-1.8624	9.68288e-08	1.10131e-05
MAOA	13830.4	4318.41	-1.67927	9.69456e-08	1.10131e-05
FLNA	467944	128148	-1.86852	9.83769e-08	1.11345e-05
IGKV2D-29	4975.57	383.976	-3.69577	9.85574e-08	1.11345e-05
AKR1C1	9270.46	1798.4	-2.36593	9.9868e-08	1.12516e-05
LINC01697	193.795	24.6819	-2.97301	1.00955e-07	1.13429e-05
ACKR1	3901.26	1177.7	-1.72797	1.01315e-07	1.13522e-05
METTL24	671.972	121.386	-2.4688	1.03544e-07	1.15704e-05
ECT2	1306.61	6816.33	2.38317	1.04528e-07	1.16486e-05
IGHA2	232778	24610.4	-3.24161	1.04884e-07	1.16566e-05
LINC01497	16.3251	2.24255	-2.86388	1.07546e-07	1.19202e-05
PLPPR5	34.5899	6.58424	-2.39326	1.10964e-07	1.22658e-05
AKR7A3	14135.5	3112.51	-2.18317	1.11586e-07	1.23015e-05
SMPX	1015.68	123.983	-3.03424	1.12184e-07	1.23343e-05
ANTXR2	12568.8	4787.81	-1.39242	1.12573e-07	1.23439e-05
CD36	5101.25	1086.04	-2.23177	1.13089e-07	1.23546e-05
CACNB2	1345.46	326.775	-2.04173	1.13558e-07	1.23546e-05
NIPAL4	760.261	146.605	-2.37456	1.13574e-07	1.23546e-05
ITPKB	9625.63	3481.71	-1.46709	1.16653e-07	1.26559e-05
FGF2	1796.75	490.708	-1.87245	1.17854e-07	1.27525e-05
PRPH	263.881	45.6505	-2.53119	1.19277e-07	1.28725e-05
LGI4	1052.19	213.266	-2.30267	1.21491e-07	1.3077e-05
SH3BGR	843.582	163.242	-2.36952	1.22547e-07	1.31207e-05
LGALS9C	2492.92	269.437	-3.20982	1.227e-07	1.31207e-05
DAAM2	4405.85	1475.99	-1.57773	1.22857e-07	1.31207e-05
AC010595.1	0.142883	13.7467	6.58811	1.2599e-07	1.34204e-05
IGKV1-37	50.0364	3.27317	-3.93422	1.26433e-07	1.34327e-05
COL1A1	32078.1	252942	2.97915	1.28525e-07	1.36196e-05
RYR2	2077.42	598.936	-1.79432	1.31792e-07	1.39058e-05
SNHG14	3094.04	969.584	-1.67405	1.31903e-07	1.39058e-05
WSCD2	1233.48	259.042	-2.25148	1.33555e-07	1.40438e-05
MELTF	354.255	2784.23	2.97442	1.34296e-07	1.40856e-05
IGKV2D-28	1115.68	89.4028	-3.64146	1.3828e-07	1.44664e-05
VSIG2	20339	3297.38	-2.62486	1.40369e-07	1.46248e-05
CAMK2A	268.569	49.8902	-2.42846	1.41149e-07	1.46248e-05
CT83	5.22857	249.136	5.57437	1.41253e-07	1.46248e-05
MTUS2	480.476	60.1668	-2.99743	1.41625e-07	1.46248e-05
LONRF2	1710.92	445.611	-1.94092	1.4183e-07	1.46248e-05
AKR1B15	816.688	71.1714	-3.52042	1.42025e-07	1.46248e-05
MALL	4012.57	746.812	-2.42571	1.42289e-07	1.46248e-05
CFL2	9221.7	2450.96	-1.91169	1.44587e-07	1.48238e-05
METTL7A	12054.2	3880.43	-1.63525	1.44954e-07	1.48243e-05
ZEB1	8411.99	3289.13	-1.35474	1.47701e-07	1.50677e-05
ACAN	57.9433	814.373	3.81298	1.49245e-07	1.51874e-05
IGKV1OR2-2	15.0162	1.17239	-3.679	1.50658e-07	1.52933e-05
SOSTDC1	3408.97	431.286	-2.98262	1.58748e-07	1.60747e-05
PDLIM7	15466.2	6594.99	-1.22968	1.59496e-07	1.61106e-05
SPARCL1	52255.3	16870.9	-1.63104	1.6164e-07	1.62512e-05
KLF15	1306.61	274.399	-2.25148	1.6168e-07	1.62512e-05
IGHV3-36	33.9204	2.85027	-3.57298	1.62388e-07	1.62825e-05
LRRC3	2424.82	641.83	-1.91761	1.63329e-07	1.63006e-05
IGKV1D-35	38.4136	1.44989	-4.7276	1.63786e-07	1.63006e-05
IGKV1-9	12507.6	1754.33	-2.83381	1.64093e-07	1.63006e-05
IGLV3-32	41.671	4.07529	-3.35407	1.64159e-07	1.63006e-05
LIX1	185.157	30.4624	-2.60365	1.65575e-07	1.64015e-05
SSC5D	5412.83	1931.85	-1.4864	1.67803e-07	1.65822e-05
AQP4	968.536	35.2265	-4.78107	1.71072e-07	1.68646e-05
RN7SKP268	14.9874	2.44313	-2.61695	1.74617e-07	1.71728e-05
RGMA	11174	3119.54	-1.84073	1.77636e-07	1.74278e-05
IGKV1OR2-118	110.35	8.14717	-3.75964	1.7946e-07	1.75648e-05
PRNP	16781.2	6836.82	-1.29545	1.8085e-07	1.76587e-05
IGKV1OR2-1	19.3791	1.58997	-3.60743	1.81619e-07	1.76686e-05
IGHV3OR16-7	113.614	8.787	-3.69263	1.81813e-07	1.76686e-05
CLMP	4281.24	1485.31	-1.52727	1.84168e-07	1.78552e-05
ADAMTS12	224.817	1966.49	3.1288	1.86931e-07	1.80471e-05
NPTX1	3139.97	433.706	-2.85596	1.8709e-07	1.80471e-05
GHR	1312.05	291.459	-2.17046	1.87468e-07	1.80471e-05
AC103563.1	115.726	12.8814	-3.16736	1.89582e-07	1.82078e-05
ACTA2	85712.9	25753.9	-1.73472	1.90486e-07	1.82519e-05
IGKV1OR9-1	29.5354	2.0335	-3.8604	1.93783e-07	1.85246e-05
IGHV3-52	282.406	26.6061	-3.40794	1.99253e-07	1.90032e-05
GALR1	53.4653	10.1223	-2.40107	2.00242e-07	1.90532e-05
ASB5	988.336	167.609	-2.5599	2.02755e-07	1.92476e-05
MPPED2-AS1	16.766	2.96007	-2.50184	2.12846e-07	2.0159e-05
AKR1B10P1	383.275	43.9326	-3.12502	2.13538e-07	2.01778e-05
AC093775.1	6.72981	0.833833	-3.01274	2.14563e-07	2.02281e-05
HOXC11	23.5939	466.646	4.30584	2.20269e-07	2.07185e-05
IGHV1OR16-3	58.9553	6.27218	-3.23258	2.22177e-07	2.08492e-05
JPH2	5740.29	1351.81	-2.08623	2.22676e-07	2.08492e-05
FLRT1	355.589	63.1931	-2.49237	2.23998e-07	2.09252e-05
EFS	1626.92	402.01	-2.01684	2.25974e-07	2.10618e-05
CWH43	991.868	56.8324	-4.12536	2.2687e-07	2.10974e-05
ABCA8	2525.88	677.996	-1.89744	2.28603e-07	2.12104e-05
C1QTNF7	1197.71	271.365	-2.14197	2.31786e-07	2.14572e-05
SORCS1	480.092	81.6867	-2.55514	2.37042e-07	2.18943e-05
BAG3	12970.8	5264.32	-1.30095	2.41038e-07	2.22134e-05
ANKRD63	49.0009	4.86472	-3.33238	2.55574e-07	2.34816e-05
PLCD4	1208.14	293.777	-2.04	2.56123e-07	2.34816e-05
IGLV3-1	14909	1638.02	-3.18616	2.56517e-07	2.34816e-05
AP000802.1	27.5088	4.8913	-2.4916	2.59247e-07	2.36787e-05
MAPK4	1280.21	238.746	-2.42283	2.60416e-07	2.37326e-05
FENDRR	3521.9	1124.89	-1.64657	2.63108e-07	2.39049e-05
GRIN2D	626.232	3264.09	2.38191	2.63473e-07	2.39049e-05
IGKV1OR2-108	2300.81	144.719	-3.99082	2.68417e-07	2.42997e-05
SEMA6D	2352.12	537.377	-2.12996	2.70304e-07	2.44166e-05
TMEM238L	3373.38	693.854	-2.28149	2.71934e-07	2.45099e-05
PALLD	41861.1	15650.5	-1.4194	2.7314e-07	2.45646e-05
IGLV2-11	19988.7	2984.09	-2.74382	2.76643e-07	2.48252e-05
RBPMS	14368	6035.43	-1.25133	2.85732e-07	2.55849e-05
SASH1	6983.18	2326.45	-1.58575	2.93603e-07	2.62101e-05
FBXL22	1253.27	310.076	-2.01501	2.93993e-07	2.62101e-05
FBP2	851.435	104.253	-3.0298	3.02584e-07	2.69175e-05
PSCA	165556	14181.1	-3.54528	3.04152e-07	2.69985e-05
CYP2C18	4403.09	952.35	-2.20895	3.05751e-07	2.70817e-05
IGF2BP3	103.036	945.505	3.19794	3.12369e-07	2.76083e-05
SSBP2	2936.61	910.657	-1.68917	3.20074e-07	2.82284e-05
RYR3	901.04	203.477	-2.14673	3.28408e-07	2.89013e-05
SULF1	2666.86	14168	2.40942	3.40661e-07	2.99154e-05
IGHV5-51	30867.6	4410.85	-2.80697	3.4289e-07	3.00469e-05
AC104794.3	0	8.56276	Inf	3.46158e-07	3.02685e-05
AHNAK2	18367	6632.16	-1.46956	3.58044e-07	3.12413e-05
PRSS21	69.9347	753.899	3.43029	3.65829e-07	3.18528e-05
AKAP12	11220.8	3983.53	-1.49406	3.70536e-07	3.21942e-05
PRKAA2	1937.34	549.421	-1.81809	3.73504e-07	3.23835e-05
IGHV4-55	1685.41	190.514	-3.14513	3.78812e-07	3.27744e-05
FEZF1-AS1	16.6258	371.093	4.48028	3.87698e-07	3.34727e-05
MAP1B	14039.8	5067.97	-1.47005	3.93799e-07	3.3928e-05
MEIS1	4022.37	1428.22	-1.49383	4.04485e-07	3.47079e-05
WNT2	16.1483	424.202	4.71529	4.04545e-07	3.47079e-05
CPED1	6417.95	1878.78	-1.77232	4.05977e-07	3.47581e-05
AMPD1	427.277	49.833	-3.1	4.09211e-07	3.4962e-05
SCIN	3755.51	874.884	-2.10185	4.11853e-07	3.51145e-05
IGKV3-7	1163.28	82.0551	-3.82546	4.26718e-07	3.63064e-05
DGKB	349.878	54.6973	-2.67731	4.30763e-07	3.65747e-05
ZG16	3704.21	69.2346	-5.74153	4.32121e-07	3.66142e-05
GPR155	5147.81	1385.65	-1.89339	4.39542e-07	3.71312e-05
LINC02557	5.95943	0.918976	-2.69708	4.40034e-07	3.71312e-05
TUBA1A	16914.5	7026.24	-1.26744	4.41967e-07	3.71428e-05
GRIK5	1101.76	257.58	-2.09672	4.41982e-07	3.71428e-05
ZBTB7C	5918.61	1633.77	-1.85705	4.43731e-07	3.71614e-05
TNS1	76687.7	24171.7	-1.66567	4.44016e-07	3.71614e-05
RCAN2	5960.1	1591.98	-1.90451	4.4648e-07	3.72915e-05
KCTD8	119.786	22.4478	-2.41581	4.63341e-07	3.86212e-05
IGHV3OR15-7	428.68	28.2009	-3.92609	4.66617e-07	3.88153e-05
IGKV1OR10-1	121.228	8.14624	-3.89545	4.69663e-07	3.89154e-05
BMPER	571.646	110.255	-2.37428	4.69717e-07	3.89154e-05
MRGPRF-AS1	42.73	7.97928	-2.42092	4.8432e-07	4.00443e-05
TMEM252	329.053	63.1409	-2.38167	4.9379e-07	4.0718e-05
MYBL2	1613.48	6705.06	2.05507	4.94454e-07	4.0718e-05
IGHV1-67	635.088	75.558	-3.0713	5.01216e-07	4.11921e-05
AC092691.1	16.2212	2.67951	-2.59783	5.09828e-07	4.18161e-05
CALD1	134710	38794.8	-1.79592	5.11548e-07	4.18734e-05
PRAME	10.5846	868.625	6.3587	5.17216e-07	4.22531e-05
PRELP	11288.7	4033.41	-1.48481	5.32251e-07	4.33948e-05
TPX2	1559.91	7059.32	2.17806	5.34831e-07	4.35187e-05
ARHGEF4	2641.94	736.409	-1.84302	5.36088e-07	4.35346e-05
IGKV1D-39	3101.09	270.932	-3.51677	5.37815e-07	4.35649e-05
LRRC10B	608.033	124.589	-2.28698	5.38782e-07	4.35649e-05
BVES	2209.86	590.024	-1.90511	5.39648e-07	4.35649e-05
AC105398.1	5.23285	0.812236	-2.68763	5.51027e-07	4.43961e-05
CSAG2	0.288168	30.1198	6.70766	5.56832e-07	4.47741e-05
PEBP4	161.463	19.1213	-3.07796	5.58648e-07	4.47741e-05
AC053503.4	83.1036	16.0827	-2.3694	5.58994e-07	4.47741e-05
CXCL1	746.881	4872.26	2.70564	5.68726e-07	4.54648e-05
HOTAIR	4.33195	193.415	5.48054	5.7026e-07	4.54988e-05
GPER1	1246.98	253.541	-2.29815	5.759e-07	4.58595e-05
HSPB3	75.1031	10.6585	-2.81687	5.77709e-07	4.58741e-05
LAMC2	2583.79	14301.9	2.46865	5.7832e-07	4.58741e-05
AC134981.1	39.2809	4.47502	-3.13386	5.83345e-07	4.61639e-05
IGLL3P	194.547	21.0762	-3.20644	5.84225e-07	4.61639e-05
IGLV1-50	734.238	43.1892	-4.08751	5.95603e-07	4.69725e-05
FMO6P	86.1113	10.4444	-3.04348	5.97648e-07	4.70432e-05
EPHA7	4208.18	543.048	-2.95404	6.08654e-07	4.78178e-05
IGKC	802608	171824	-2.22377	6.16496e-07	4.83413e-05
GPT	2811.37	536.814	-2.38878	6.25869e-07	4.89826e-05
IGHV3-41	313.945	25.9574	-3.5963	6.29888e-07	4.92033e-05
PCOLCE2	625.926	121.709	-2.36256	6.39982e-07	4.97963e-05
SPHKAP	43.9683	9.05008	-2.28046	6.40301e-07	4.97963e-05
IGHV3-38	263.068	22.7934	-3.52874	6.41123e-07	4.97963e-05
THBS2	1875.04	10473.4	2.48174	6.53526e-07	5.06637e-05
CASQ2	2573.78	431.025	-2.57805	6.63601e-07	5.13477e-05
REEP1	1861.93	531.314	-1.80916	6.70794e-07	5.18066e-05
IGKV1OR2-11	87.9457	7.11551	-3.62758	6.98305e-07	5.37994e-05
C14orf132	3371.88	1155.28	-1.54531	6.99222e-07	5.37994e-05
UBD	344.195	2126.55	2.62722	7.51066e-07	5.76802e-05
LDB3	3603.37	645.343	-2.48121	7.56972e-07	5.80176e-05
COX7A1	1425.54	366.013	-1.96154	7.58289e-07	5.80176e-05
IGKV1-17	16331.7	1306.4	-3.644	7.68261e-07	5.86711e-05
TAGLN3	122.944	21.5088	-2.51501	7.75308e-07	5.90478e-05
IGLV3-25	25762.2	3539.54	-2.86362	7.76313e-07	5.90478e-05
IGLV2-14	47899.9	6390.44	-2.90603	7.77513e-07	5.90478e-05
SCUBE2	1453.58	350.562	-2.05187	7.7954e-07	5.90923e-05
IGKV3OR2-5	36.2346	1.36372	-4.73175	7.8913e-07	5.97089e-05
AL513217.1	38.8435	7.17259	-2.43711	7.93886e-07	5.99581e-05
LINC02163	0.420624	32.8364	6.28662	8.19451e-07	6.17752e-05
PDE2A	1934.86	559.543	-1.78991	8.2418e-07	6.20176e-05
GPM6A	391.491	73.3587	-2.41594	8.31424e-07	6.24482e-05
REEP2	1120.08	275.388	-2.02406	8.37804e-07	6.28124e-05
AC010980.2	95.9043	19.7777	-2.27772	8.42336e-07	6.30369e-05
C8orf88	491.375	99.0108	-2.31117	8.58483e-07	6.41282e-05
SPINK2	135.275	12.2074	-3.47006	8.70121e-07	6.48794e-05
IGLV2-28	363.646	20.3622	-4.15857	8.79285e-07	6.54437e-05
SLC7A8	10731.7	3192.97	-1.74891	8.99394e-07	6.68191e-05
MAPT	1210.36	312.319	-1.95435	9.06473e-07	6.72233e-05
NPSR1	16.3849	483.348	4.88262	9.17929e-07	6.79499e-05
CXCL12	7831.23	2828.11	-1.4694	9.22495e-07	6.81649e-05
ATP1B2	1067.66	249.714	-2.0961	9.27398e-07	6.8207e-05
LHX5-AS1	15.7124	0.615135	-4.67486	9.27768e-07	6.8207e-05
IGLV3-30	32.5044	2.00956	-4.01568	9.28055e-07	6.8207e-05
DSCR8	0.708903	93.8273	7.04828	9.6516e-07	7.08072e-05
APOBEC1	1778.54	196.292	-3.17962	9.95294e-07	7.28875e-05
ADAMTS9-AS2	396.667	80.0207	-2.30948	1.01109e-06	7.39124e-05
PRKAR2B	2668.74	855.733	-1.64093	1.0142e-06	7.40075e-05
HOXA11	11.0955	286.926	4.69263	1.01939e-06	7.42546e-05
IGKV1-5	48083	8849.33	-2.44189	1.02251e-06	7.4289e-05
GYPC	4223.26	1387.63	-1.60574	1.02349e-06	7.4289e-05
HOXC13	4.88389	190.871	5.28842	1.08147e-06	7.8359e-05
IGKV1OR-3	52.4154	4.44924	-3.55836	1.08517e-06	7.84886e-05
MXD1	16849.8	5573.1	-1.59618	1.09683e-06	7.91919e-05
GPRC5A	11483.6	39753.8	1.79152	1.10126e-06	7.93722e-05
IGLV2-5	362.363	21.3971	-4.08195	1.10785e-06	7.97068e-05
KCNA1	746.574	80.1617	-3.2193	1.11426e-06	8.00275e-05
MTND5P1	32.6201	6.4281	-2.3433	1.13892e-06	8.16557e-05
SGCG	76.8701	15.0007	-2.3574	1.14227e-06	8.1753e-05
IGHV3OR16-6	262.383	30.0177	-3.12779	1.15719e-06	8.26764e-05
CENPF	1259.86	6025.77	2.25788	1.1641e-06	8.29996e-05
NFE2L3	1000.68	4638.57	2.21269	1.16576e-06	8.29996e-05
GAS1RR	131.983	27.3272	-2.27194	1.17203e-06	8.33013e-05
MRVI1	10299.3	3926.33	-1.39129	1.18224e-06	8.37266e-05
IGHV3OR16-15	153.103	13.3754	-3.51685	1.18262e-06	8.37266e-05
LRRTM1	168.098	30.4707	-2.46381	1.18414e-06	8.37266e-05
KCNH2	4570.23	1490.96	-1.61602	1.19154e-06	8.4105e-05
AC034105.1	489.839	43.0297	-3.5089	1.2045e-06	8.48738e-05
IGHM	451703	36382.4	-3.63406	1.20795e-06	8.49706e-05
STMN2	751.211	153.666	-2.28942	1.23818e-06	8.69484e-05
PBX1	10233	4046.25	-1.33857	1.26177e-06	8.84537e-05
GFRA2	412.506	71.136	-2.53576	1.27242e-06	8.90478e-05
CAVIN1	26728.8	12115	-1.1416	1.29287e-06	9.03249e-05
PMP22	10680.2	4175.36	-1.35497	1.3149e-06	9.17079e-05
VIP	2054.54	260.35	-2.98029	1.31937e-06	9.18632e-05
PDLIM4	3455.01	1249.68	-1.46713	1.33808e-06	9.30076e-05
KIF26B	361.694	2200.56	2.60503	1.35916e-06	9.43136e-05
SMYD1	3837.36	446.909	-3.10206	1.36691e-06	9.4691e-05
AC134879.2	472.619	31.8809	-3.88992	1.39119e-06	9.621e-05
IGLV3-6	31.8132	3.07934	-3.36893	1.41134e-06	9.73758e-05
RDH12	1059.35	128.794	-3.04005	1.41279e-06	9.73758e-05
IGKV1D-37	68.6526	3.4607	-4.31018	1.41843e-06	9.76004e-05
IGKV1D-8	2077.61	185.628	-3.48443	1.42846e-06	9.81257e-05
ADHFE1	579.709	112.95	-2.35964	1.47086e-06	0.000100769
CSPG4	11541.9	3812.96	-1.5979	1.47185e-06	0.000100769
MS4A10	3353.38	26.3796	-6.99005	1.47686e-06	0.000100944
CHI3L1	514.451	2716.11	2.40044	1.48808e-06	0.000101541
COL21A1	718.213	159.586	-2.17008	1.49261e-06	0.000101681
OTOP3	3311.58	92.0755	-5.16856	1.50741e-06	0.000102519
RBP2	33417.8	447.757	-6.22176	1.55773e-06	0.000105766
DGKG	1287.37	351.022	-1.87479	1.58675e-06	0.000107279
LINC01050	0.0710417	10.9307	7.2655	1.58724e-06	0.000107279
TAC3	637.917	104.5	-2.60987	1.58787e-06	0.000107279
NEXN	9763.86	2489.06	-1.97185	1.59459e-06	0.000107556
ATP4A	51553.3	1864.32	-4.78935	1.61036e-06	0.000108442
CDKN1A	20419.1	7298.63	-1.48422	1.63349e-06	0.000109819
SLC6A4	1143.66	76.675	-3.89875	1.63999e-06	0.000110075
GPAT3	2325.8	513.178	-2.1802	1.6653e-06	0.000111516
MMRN1	2003.3	494.552	-2.01818	1.6669e-06	0.000111516
FBLN1	30672.9	12287.8	-1.31974	1.67098e-06	0.000111608
SYNM	67766.9	11860.7	-2.51439	1.68674e-06	0.000112477
AF001548.1	211.609	43.4562	-2.28376	1.71979e-06	0.000114494
AL139023.1	0.0791542	10.0051	6.98185	1.73387e-06	0.000115245
IGKV1OR22-1	222.669	14.4937	-3.9414	1.74834e-06	0.000116018
TACR2	5729.81	1160.92	-2.30322	1.75293e-06	0.000116023
EPHB2	1691	6670.06	1.97982	1.75407e-06	0.000116023
MKX-AS1	14.1638	2.98904	-2.24445	1.7738e-06	0.000117139
MAP6	1222.49	324.025	-1.91564	1.7981e-06	0.000118553
ARC	1840.36	133.75	-3.78238	1.80831e-06	0.000119035
APOA4	94782.4	841.283	-6.81588	1.81509e-06	0.00011929
LTBP4	33248.6	13755	-1.27334	1.85032e-06	0.000121411
MYOZ2	46.7444	10.2414	-2.19039	1.87787e-06	0.000123022
AC096745.2	208.832	43.975	-2.24759	1.88614e-06	0.000123366
TTC36	264.3	31.0894	-3.08768	1.89581e-06	0.000123801
CTAG2	0.504003	222.793	8.78806	1.90985e-06	0.00012452
FNBP1	10090.5	4195.33	-1.26614	1.92939e-06	0.000125594
LRRC3B	38.5091	5.9845	-2.6859	1.94011e-06	0.000126092
KAT2B	4802.63	1568.06	-1.61485	1.95092e-06	0.000126594
SLC25A34	1036.09	120.122	-3.10857	1.95556e-06	0.000126694
LINC00982	1651.72	328.021	-2.33211	1.96493e-06	0.000127101
FILIP1	3393.27	950.199	-1.83638	1.97133e-06	0.000127314
NBEA	2093.66	691.23	-1.59879	1.97815e-06	0.000127553
PGR	899.676	220.091	-2.03131	1.99673e-06	0.000128549
AC093702.1	25.6956	4.59291	-2.48404	2.00897e-06	0.000129135
IGHV2OR16-5	19.0191	2.7185	-2.80656	2.01503e-06	0.000129321
IGLV1-40	30734.9	5451.24	-2.49522	2.01881e-06	0.000129362
2019-09-05	1859.27	561.042	-1.72855	2.02906e-06	0.000129633
BEX4	2292.23	707.47	-1.69601	2.03109e-06	0.000129633
PIWIL1	4.88493	346.599	6.14878	2.03322e-06	0.000129633
IGKV3-11	49936.6	9578.73	-2.38219	2.03596e-06	0.000129633
AC116049.2	0.03187	7.65335	7.90775	2.03885e-06	0.000129633
ARL4D	984.162	240.234	-2.03446	2.04892e-06	0.000130071
SOBP	2405.91	812.852	-1.56552	2.0706e-06	0.000131244
PCAT18	155.51	16.6626	-3.22232	2.13958e-06	0.000135408
IGHV3-54	15.9127	0.930382	-4.09621	2.14421e-06	0.000135491
IGHV3-37	63.3237	4.08081	-3.95582	2.16919e-06	0.00013686
HTR2C	0.394208	35.8757	6.5079	2.19087e-06	0.000138015
IGKV1D-17	539.743	64.3623	-3.06798	2.20834e-06	0.000138711
MYOCD	4903.67	1219.56	-2.00751	2.20869e-06	0.000138711
AL117329.1	0.739421	40.9821	5.79245	2.21995e-06	0.000139205
UBE2C	1189.84	4754.99	1.99868	2.36209e-06	0.000147892
SLMAP	15439.5	6774.02	-1.18854	2.39943e-06	0.000150001
NDN	2755.24	930.745	-1.56572	2.41531e-06	0.000150764
LINC00682	11.4145	2.28673	-2.31951	2.42036e-06	0.000150849
MYLK	95632.6	23975	-1.99597	2.43428e-06	0.000151487
GLRA4	136.472	9.46929	-3.84921	2.44297e-06	0.000151797
IGKV2D-26	39.3977	4.22673	-3.2205	2.44683e-06	0.000151807
CAVIN2	3964.27	1364.98	-1.53817	2.46646e-06	0.000152794
C5orf66-AS1	624.18	69.0923	-3.17537	2.49168e-06	0.000154123
TNFRSF17	1041.07	138.943	-2.9055	2.52455e-06	0.000155922
IGHVIII-67-2	36.432	3.45936	-3.39663	2.53415e-06	0.000156279
ITGA7	5688.01	2006.79	-1.50304	2.62605e-06	0.000161703
AL355377.2	23.0943	4.9055	-2.23506	2.64669e-06	0.00016273
IGHV1OR16-4	24.8032	1.68209	-3.8822	2.65671e-06	0.000163102
CDKN2A	307.075	2093.35	2.76915	2.68845e-06	0.000164803
ELL2	8078.83	2842.59	-1.50694	2.75778e-06	0.000168684
PRRT4	207.538	28.8823	-2.84512	2.75998e-06	0.000168684
IGKV2-18	51.6047	4.52084	-3.51284	2.77888e-06	0.000169411
LRAT	497.989	77.0395	-2.69244	2.78014e-06	0.000169411
IGLV3-29	83.978	4.66285	-4.17073	2.80525e-06	0.000170688
IGHV3-76	107.21	8.44524	-3.66616	2.81338e-06	0.000170929
OTOP2	138.045	9.0965	-3.92368	2.83767e-06	0.000172149
ARHGEF26-AS1	120.776	27.1047	-2.15571	2.85013e-06	0.00017265
FEZF1	6.88518	208.636	4.92135	2.85484e-06	0.00017268
CNN1	96957.9	17986.6	-2.43044	2.86741e-06	0.000173185
PTPN13	2678.41	794.952	-1.75244	2.92062e-06	0.000176139
MT1E	11250.8	3583.61	-1.65054	2.97689e-06	0.000179269
EDN3	2273.14	359.776	-2.65952	2.98639e-06	0.000179577
SOD3	13222.9	5839.87	-1.17904	3.03641e-06	0.000182318
UNC45B	421.207	28.5983	-3.88053	3.05023e-06	0.00018288
MGAM	6629.31	425.592	-3.96131	3.10766e-06	0.000186047
THSD4	5395.68	1614.9	-1.74036	3.11213e-06	0.000186047
MKI67	4394.01	15482.7	1.81705	3.17727e-06	0.000189665
ADAMTSL3	1588.9	480.836	-1.72442	3.20562e-06	0.000191079
AP000526.1	0.0536593	7.03411	7.0344	3.21946e-06	0.000191351
SOX21-AS1	1416.18	278.355	-2.34701	3.21951e-06	0.000191351
PWAR6	497.43	105.71	-2.23438	3.22739e-06	0.000191542
LY6H	202.232	38.6987	-2.38565	3.2333e-06	0.000191615
KCNMA1	13404	3584.69	-1.90274	3.25248e-06	0.000192474
ADGRB3	274.547	58.8775	-2.22127	3.28688e-06	0.000194229
GJC1	2502.8	956.623	-1.38752	3.29774e-06	0.000194591
GKN2	141977	4802.2	-4.88582	3.33444e-06	0.000196473
BTC	1551.45	464.014	-1.74137	3.34746e-06	0.000196957
GRID2	100.497	22.2981	-2.17216	3.39306e-06	0.000198916
BARX1-DT	183.613	39.2716	-2.22511	3.39651e-06	0.000198916
AC090809.1	0.344025	20.6244	5.90569	3.39662e-06	0.000198916
LMAN1L	12.4507	2.72479	-2.19201	3.40014e-06	0.000198916
PDZD2	2761.62	905.079	-1.6094	3.47542e-06	0.00020303
RBMS3-AS3	29.3281	5.76787	-2.34617	3.50506e-06	0.00020447
NKX6-2	2312.23	134.64	-4.10211	3.51713e-06	0.000204883
IGKV3D-11	1825.33	200.095	-3.1894	3.53906e-06	0.000205868
IGLV3-13	97.3741	3.90721	-4.63933	3.60121e-06	0.000209186
GAD1	17.021	361.488	4.40856	3.65575e-06	0.000211984
SMIM24	25148.2	4941.74	-2.34736	3.65972e-06	0.000211984
PENK	1037.72	126.711	-3.0338	3.66607e-06	0.000211984
AC010980.1	116.743	25.8999	-2.17232	3.67004e-06	0.000211984
IGLC3	60711.7	9892.4	-2.61758	3.68995e-06	0.000212834
LINC01833	9.72109	259.773	4.73999	3.73501e-06	0.000215131
LGI3	414.218	26.4533	-3.96887	3.79582e-06	0.000218326
SCNN1B	4157.41	357.228	-3.54077	3.81871e-06	0.000219335
IGLV3-24	22.714	2.41178	-3.23541	3.86902e-06	0.000221914
AL008707.1	11.9523	2.42757	-2.29971	3.88355e-06	0.000222436
MT2A	15433.7	6124.29	-1.33347	4.02688e-06	0.000230324
FABP2	11805.3	382.738	-4.94694	4.036e-06	0.000230524
SULT1B1	10619.4	2664.45	-1.99478	4.0454e-06	0.00023074
SIX2	2503.2	654.714	-1.93484	4.06202e-06	0.000231366
GPRASP1	1418.45	431.103	-1.71821	4.07869e-06	0.000231993
NMBR	15.5424	3.40857	-2.18897	4.10709e-06	0.00023302
AL161457.1	16.5469	3.57959	-2.20869	4.10811e-06	0.00023302
MEST	864.041	3757.21	2.12049	4.20588e-06	0.000238237
ENC1	2284.77	8559.42	1.90547	4.23106e-06	0.000239332
IGHV3OR16-11	175.401	19.788	-3.14796	4.28498e-06	0.000242048
FNDC5	595.551	126.486	-2.23525	4.32978e-06	0.000244242
CPXM2	5989.17	1952.86	-1.61676	4.34524e-06	0.000244778
FAM3B	7080.24	1888.04	-1.90691	4.39105e-06	0.000247019
AC073862.3	41.8999	9.21612	-2.18472	4.40163e-06	0.000247275
PRKCB	4314.74	1615.78	-1.41704	4.45396e-06	0.000249711
GSTM2	1680.75	470.984	-1.83536	4.45718e-06	0.000249711
IGKV1OR2-6	398.974	34.9047	-3.5148	4.49293e-06	0.000251371
SETBP1	3258.46	1184.08	-1.46043	4.51166e-06	0.000252075
IQGAP3	1079.32	4446.53	2.04255	4.52436e-06	0.000252441
TP53INP2	13872.4	5328.47	-1.38043	4.57984e-06	0.000255189
CLDN1	1363.7	6191.98	2.18287	4.64816e-06	0.000258645
JAM3	4427.73	1747.2	-1.34152	4.65661e-06	0.000258763
KLF8	1157.32	285.515	-2.01914	4.73332e-06	0.000262655
LPP	68636.8	30524.7	-1.16901	4.73944e-06	0.000262655
SLC5A5	8839.61	764.532	-3.53133	4.7583e-06	0.000263344
FBP1	15851.2	4097.22	-1.95187	4.76819e-06	0.000263454
GSTA1	16456.3	1640.37	-3.32655	4.77314e-06	0.000263454
AARD	267.441	50.7585	-2.3975	4.78286e-06	0.000263636
ATCAY	101.923	22.9299	-2.15218	4.80143e-06	0.000264304
MEP1B	7032.43	103.744	-6.08292	4.91821e-06	0.00027037
IGLV1-44	16083.1	3091.74	-2.37905	5.06996e-06	0.000278339
IGKV1OR2-9	83.7725	6.65914	-3.65307	5.10245e-06	0.000279748
FGFR4	1459.68	5385.26	1.88336	5.20262e-06	0.000284859
PIM1	9045.61	3127.87	-1.53204	5.2157e-06	0.000285194
NFASC	5751.89	1893.45	-1.60302	5.23879e-06	0.000286076
MPP7	5277.81	2024.25	-1.38255	5.28855e-06	0.000288409
ZSCAN18	2038.67	670.325	-1.6047	5.30109e-06	0.000288709
CRISPLD2	12536.6	5530.7	-1.18061	5.32191e-06	0.000289458
MTND6P21	10.6126	2.09836	-2.33845	5.61399e-06	0.000304556
IGKV3D-25	17.72	0.980873	-4.17517	5.61435e-06	0.000304556
AMOTL1	8220.36	3563.89	-1.20575	5.65605e-06	0.000306413
SH3BGRL	17817.5	7857.15	-1.18122	5.67321e-06	0.000306937
HPSE2	577.625	79.7668	-2.85627	5.69471e-06	0.000307694
HOXC9	9.81384	233.385	4.57175	5.82368e-06	0.000314249
ADAMTSL1	1609.33	423.011	-1.92769	5.98913e-06	0.000322752
PHGR1	49478	5329.52	-3.21471	6.00939e-06	0.000323419
CELSR3	297.356	1630.86	2.45537	6.02399e-06	0.000323779
IGHV3-22	116.003	14.8067	-2.96984	6.03423e-06	0.000323906
GLTP	8929.57	2650.87	-1.75212	6.04266e-06	0.000323934
HSPB7	9163.83	2286.49	-2.00281	6.07997e-06	0.000325508
MIR1-1HG	13.8321	3.02286	-2.19404	6.25711e-06	0.000334555
FAXC	965.299	269.726	-1.83948	6.44347e-06	0.000344071
AC103740.1	453.808	91.457	-2.31092	6.49134e-06	0.000346177
CIDEC	4213.38	284.667	-3.88763	6.51291e-06	0.000346642
KIAA0408	55.721	12.3545	-2.17318	6.51698e-06	0.000346642
AC007128.1	1.62005	63.0312	5.28195	6.59412e-06	0.000350291
PER3	4549.65	1730.1	-1.3949	6.64661e-06	0.000352623
AL021026.1	26.1772	4.15389	-2.65577	6.66886e-06	0.000353346
PGM5P4	96.9733	20.8074	-2.22049	6.69229e-06	0.00035413
NPR1	1580.6	495.859	-1.67247	6.71693e-06	0.000354535
ASPA	602.3	121.359	-2.3112	6.71723e-06	0.000354535
AGTR1	621.584	150.389	-2.04726	6.80372e-06	0.000358638
IGHV7-34-1	26.2492	2.87413	-3.19107	6.86052e-06	0.000361168
IGHV3-47	452.432	28.3019	-3.99873	6.88182e-06	0.000361825
FAM3D	11017.7	3532.86	-1.64091	7.09983e-06	0.000372809
HRASLS2	1596.92	265.452	-2.58877	7.11047e-06	0.000372891
ADRB3	150.657	30.1624	-2.32044	7.22219e-06	0.000378266
SBSPON	2034.65	608.607	-1.7412	7.35207e-06	0.000384396
IGHV1-12	235.668	22.804	-3.3694	7.35798e-06	0.000384396
FOXD3	154.527	33.1845	-2.21928	7.38856e-06	0.000385502
NDRG4	1291.59	344.361	-1.90716	7.42501e-06	0.000386912
AC027807.2	16.4531	3.37056	-2.2873	7.49332e-06	0.000389976
C1QL1	821.1	163.131	-2.33153	7.56832e-06	0.00039338
IGKV2-26	238.003	21.2436	-3.48588	7.65446e-06	0.000397354
FBXL7	2300.16	843.729	-1.44688	7.72837e-06	0.000400683
IGHV3-16	60.0729	4.83822	-3.63417	7.752e-06	0.000401401
DNASE1L3	1031.23	199.058	-2.3731	7.78886e-06	0.000402801
AP005018.2	376.09	86.7128	-2.11676	7.83701e-06	0.000404781
IGLV2-18	2426.5	283.714	-3.09637	7.88693e-06	0.000406718
MTTP	17659	602.825	-4.87252	7.89435e-06	0.000406718
ATP11A	2917.6	10823.2	1.89127	8.1224e-06	0.000417942
AC135068.2	691.869	49.1624	-3.81487	8.14442e-06	0.000418138
AC005906.2	18.0492	2.97946	-2.59882	8.14661e-06	0.000418138
FOXI2	96.1164	11.9772	-3.00449	8.19537e-06	0.00041939
C3orf85	1420.39	60.955	-4.5424	8.20024e-06	0.00041939
CELF2	5926.85	2452.5	-1.27301	8.20168e-06	0.00041939
PTCHD1-AS	8.83437	1.74445	-2.34036	8.21316e-06	0.000419454
FAP	115.743	951.953	3.03996	8.26208e-06	0.000421428
CSAG4	0.129185	8.79251	6.08877	8.47602e-06	0.000431803
MLNR	265.168	27.1748	-3.28657	8.51432e-06	0.000433216
FCGR3A	668.634	3076.45	2.20198	8.61871e-06	0.000437984
AC113346.1	0.0815875	7.35229	6.4937	8.64647e-06	0.000438851
IGHV3-23	25973	5992.05	-2.11589	8.78177e-06	0.000445168
IGHV3-50	27.1512	2.89169	-3.23103	9.02854e-06	0.000457112
LTF	45105.4	5935.39	-2.92589	9.0615e-06	0.000458215
DEFB131A	52.4497	0.914009	-5.84258	9.09872e-06	0.00045953
TNS2	10711.3	4727.28	-1.18005	9.16836e-06	0.000462478
MIR23B	10.978	2.027	-2.43719	9.23641e-06	0.000465234
CXCL9	887.21	7605.82	3.09976	9.24569e-06	0.000465234
GRIA2	142.358	23.0575	-2.62621	9.26547e-06	0.000465658
POPDC2	1724.29	397.712	-2.1162	9.30463e-06	0.000467054
IGLV2-23	18391.6	4106.68	-2.163	9.37299e-06	0.00046991
INSYN1	726.229	158.647	-2.19461	9.40148e-06	0.000470763
MT-ND6	166668	62267.9	-1.42042	9.45546e-06	0.000472888
NACAD	881.698	233.318	-1.91799	9.57057e-06	0.000478062
GABRA5	178.296	20.616	-3.11243	9.66082e-06	0.000481983
SV2C	252.338	56.3924	-2.16178	9.86124e-06	0.00049123
AC124312.4	18.0581	3.80306	-2.24741	9.87012e-06	0.00049123
GRIA4	182.066	29.3542	-2.63282	9.88869e-06	0.000491558
ANLN	1067.06	4446.21	2.05893	9.92749e-06	0.000492322
PKIG	5233.53	2096.18	-1.32002	9.92807e-06	0.000492322
LINC02269	17.5192	4.00933	-2.1275	9.97476e-06	0.00049404
SRPX	2032.42	664.986	-1.61181	9.99927e-06	0.000494656
SOX9	5238.24	16496	1.65496	1.00972e-05	0.000498898
MLLT11	1770.62	622.08	-1.50908	1.01759e-05	0.000502182
PLAC9	1088.29	262.728	-2.05043	1.02108e-05	0.000503299
CARMN	3970.11	1002.57	-1.98547	1.034e-05	0.000508578
MPP1	4031.15	1210.55	-1.73553	1.03427e-05	0.000508578
TFF1	260709	26757.9	-3.28441	1.04914e-05	0.000515274
CYP4F2	3820.55	215.838	-4.14576	1.05465e-05	0.000517357
P2RY1	1156.56	304.649	-1.92463	1.0588e-05	0.000518774
RF02141	0.211132	9.47034	5.4872	1.06465e-05	0.00052102
PABPC1L	257.812	1519.14	2.55886	1.08164e-05	0.000528699
TEF	3002.5	1053.49	-1.51099	1.0876e-05	0.000530982
AC012085.2	88.3492	20.2892	-2.12251	1.09046e-05	0.000531745
GRPR	259.636	54.181	-2.26063	1.09214e-05	0.000531934
IGHV3-63	90.8212	7.41339	-3.61482	1.10192e-05	0.000536059
MAPK10	1137	322.537	-1.8177	1.11171e-05	0.000540183
CCDC146	1302.2	404.835	-1.68555	1.11429e-05	0.000540794
AC103563.3	278.675	32.6016	-3.09557	1.11748e-05	0.000541701
TOM1L2	8883.92	3558.91	-1.31976	1.11933e-05	0.000541955
IGKV2-30	4546.95	564.864	-3.00893	1.12433e-05	0.000543734
AC093895.1	0.383544	17.8886	5.5435	1.12569e-05	0.000543753
RAI2	3188.75	1180.96	-1.43303	1.13341e-05	0.000546839
LINC00671	63.2064	9.62855	-2.71468	1.14223e-05	0.000550447
SLIT2	2258.1	867.106	-1.38083	1.14781e-05	0.000552483
IGLCOR22-2	9.33462	0.977112	-3.256	1.15036e-05	0.000553064
LINC01336	126.774	20.903	-2.60048	1.16051e-05	0.00055729
SNRPN	2475.52	804.864	-1.62091	1.17717e-05	0.000564631
MFAP5	3678.5	1341.46	-1.45531	1.18503e-05	0.000567735
PRUNE2	21483.5	5744.96	-1.90286	1.20467e-05	0.000575865
SLC28A1	738.114	21.934	-5.0726	1.20481e-05	0.000575865
ADAMTS8	1378.29	427.648	-1.68838	1.20829e-05	0.000576854
CCDC198	9.74333	231.877	4.5728	1.22021e-05	0.000581871
FLG-AS1	142.383	29.5699	-2.26757	1.22353e-05	0.000582776
AC005722.3	21.64	3.81574	-2.50366	1.25234e-05	0.000595806
CLU	50968.1	22120.1	-1.20424	1.26209e-05	0.000599746
MAGEA2	0.0747214	6.69826	6.48612	1.28276e-05	0.000608864
CARTPT	1061.69	132.028	-3.00744	1.28745e-05	0.000610387
FRMD6-AS2	20.4256	4.3676	-2.22547	1.2959e-05	0.000613682
AC011247.2	15.6178	3.60688	-2.11437	1.29834e-05	0.000614129
AC084880.3	10.5627	2.26542	-2.22113	1.30418e-05	0.000616182
CLIP4	2435.2	909.518	-1.42086	1.31931e-05	0.000622609
KIT	2880.22	923.108	-1.64161	1.32532e-05	0.000624042
TMEM25	2364.97	706.133	-1.74381	1.32539e-05	0.000624042
SELENOOLP	0.518974	46.4352	6.48341	1.33506e-05	0.000627774
AC027612.2	46.881	4.9901	-3.23186	1.33637e-05	0.000627774
PLAC9P1	14.0981	3.0724	-2.19806	1.36102e-05	0.000638621
IGKV1D-12	961.085	93.2279	-3.36583	1.36427e-05	0.000639412
COL3A1	32213.2	134823	2.06534	1.3663e-05	0.000639635
JUND	40830.5	17880.5	-1.19126	1.38231e-05	0.00064639
OR2I1P	238.101	1289.77	2.43747	1.38713e-05	0.000647909
CAPN9	2831.69	522.017	-2.43949	1.39299e-05	0.000649905
MAGEA4	1.22916	1127.96	9.84183	1.39663e-05	0.000650384
BHMT2	624.878	154.774	-2.01341	1.39719e-05	0.000650384
BVES-AS1	69.8943	15.8964	-2.13648	1.40586e-05	0.000653677
AC008109.1	0.196262	22.3415	6.83081	1.40774e-05	0.000653809
FABP1	40942.9	3045.17	-3.74902	1.41212e-05	0.000655102
C7	12984.1	3769.4	-1.78434	1.42747e-05	0.000661475
IMPG2	111.083	28.2817	-1.97369	1.43312e-05	0.000663344
PRDM8	1116.25	323.6	-1.78637	1.44018e-05	0.00066586
ZNF280A	0.591472	18.5669	4.97228	1.46339e-05	0.00067583
MMP7	464.626	7816.07	4.0723	1.47484e-05	0.000680352
ART3	199.244	45.3855	-2.13423	1.48835e-05	0.000685814
SULT1A1	4320.85	953.765	-2.17961	1.49029e-05	0.000685935
IGHV3OR16-10	105.526	13.0511	-3.01536	1.50593e-05	0.00069165
LINC00355	1.29932	44.4452	5.09619	1.50608e-05	0.00069165
LINC01633	0.0791542	6.56581	6.37416	1.50893e-05	0.000692186
NPSR1-AS1	1.56049	54.6018	5.12887	1.51708e-05	0.000694385
KRT20	35668.2	6090.54	-2.55	1.51712e-05	0.000694385
IGLV1-51	19209.8	4099.13	-2.22845	1.52046e-05	0.000695138
HOXB9	191.908	1141.87	2.57291	1.53531e-05	0.00070115
NAP1L2	335.38	74.0613	-2.179	1.54859e-05	0.000706427
GBA3	3534.5	192.396	-4.19935	1.56014e-05	0.000710903
ALDOB	120524	4951	-4.60545	1.57293e-05	0.000715936
CPO	78.5058	10.8339	-2.85725	1.59588e-05	0.000724903
IGHV3-53	4945.31	819.848	-2.59263	1.59617e-05	0.000724903
SOX4	3884.27	12587.2	1.69624	1.6062e-05	0.000728652
RNY4	11.3362	2.46089	-2.20369	1.60871e-05	0.000728923
CES2	47182.2	11539.8	-2.03162	1.61035e-05	0.000728923
KCNMB2-AS1	2.91174	93.6369	5.00713	1.62286e-05	0.000733776
PPP1R12C	10209.3	4508.56	-1.17914	1.6391e-05	0.000740304
AC005993.1	0.642621	17.3341	4.7535	1.65646e-05	0.000746991
UGT1A4	57.8717	2.82507	-4.3565	1.65755e-05	0.000746991
TM6SF2	3314.15	288.983	-3.51958	1.67873e-05	0.000755705
NPY2R	23.7523	3.12021	-2.92835	1.69002e-05	0.000759951
OLR1	75.4687	601.755	2.99523	1.69317e-05	0.000760538
AC012317.2	144.875	8.48559	-4.09365	1.69564e-05	0.00076081
IGLV3-21	31398.8	5242.73	-2.58232	1.69786e-05	0.000760977
PTGDR2	791.111	122.288	-2.69359	1.70307e-05	0.000762476
DES	253513	58108	-2.12525	1.71241e-05	0.00076582
RHOJ	2417.05	969.068	-1.31858	1.71724e-05	0.000766773
ACTC1	1692.83	442.488	-1.93572	1.71871e-05	0.000766773
AL513123.1	0.420941	16.31	5.276	1.72014e-05	0.000766773
AC142381.1	231.996	33.4022	-2.79608	1.73378e-05	0.000772014
BOC	3456.2	1443.61	-1.25951	1.74919e-05	0.000778027
FOXM1	1371.33	5025.09	1.87357	1.75913e-05	0.000781604
MIR4269	9.97824	2.23455	-2.1588	1.77527e-05	0.00078792
AC007128.2	1.04787	27.4282	4.71012	1.79567e-05	0.000796113
SHISAL1	2203.25	574.41	-1.93948	1.79768e-05	0.000796143
ANKRD31	142.304	27.4646	-2.37333	1.81557e-05	0.000803198
ASB11	183.986	13.3547	-3.78418	1.81858e-05	0.000803663
IGHV4OR15-8	213.408	18.05	-3.56355	1.83657e-05	0.000810738
ADH7	4393.02	225.876	-4.28161	1.85082e-05	0.00081615
IGHV3-66	1877.96	310.426	-2.59684	1.86515e-05	0.000821426
SLC51B	938.216	110.918	-3.08043	1.86679e-05	0.000821426
DOCK3	763.061	204.891	-1.89695	1.88952e-05	0.000830537
ZIC2	50.3731	482.539	3.25992	1.91094e-05	0.000839055
AC097103.1	11.8445	1.58989	-2.89722	1.91332e-05	0.000839199
DHRS11	8517.27	1856.23	-2.19801	1.92485e-05	0.000843356
NDRG2	7926.36	3007.59	-1.39805	1.92748e-05	0.000843605
STIL	430.759	1994.75	2.21126	1.96482e-05	0.000859033
PCK2	13431	2456.4	-2.45095	1.98675e-05	0.000867697
DLG2	674.67	170.983	-1.98033	2.01346e-05	0.000878425
IGHV1-17	65.9884	10.4625	-2.65698	2.0197e-05	0.000880213
CAV1	16191.2	5806.67	-1.47942	2.05096e-05	0.000892483
TFAP2B	321.251	12.3593	-4.70003	2.05221e-05	0.000892483
NXPH3	930.688	270.549	-1.78241	2.10346e-05	0.000913801
PTPRS	6421.28	2696.32	-1.25187	2.1063e-05	0.000914066
MCAM	17910.8	8954.75	-1.00011	2.12379e-05	0.000920683
SLC52A1	604.797	108.69	-2.47624	2.13004e-05	0.000922418
ZNF469	252.472	1300.81	2.36522	2.14979e-05	0.000929988
KHK	3474.07	491.75	-2.82063	2.17715e-05	0.000940183
SLC51A	1659.34	206.468	-3.00662	2.17794e-05	0.000940183
MAP1A	4630.33	2115.35	-1.13022	2.18155e-05	0.000940752
RECQL4	555.909	2368.02	2.09076	2.21241e-05	0.00095217
PWAR5	259.784	61.0988	-2.0881	2.21268e-05	0.00095217
MOGAT2	8850.5	903.88	-3.29155	2.21842e-05	0.000953642
MXRA5	5379.48	16913.5	1.65264	2.23105e-05	0.000958066
AL391807.1	45.1928	11.6311	-1.95811	2.24051e-05	0.000961122
LDHD	2594.89	688.632	-1.91387	2.25094e-05	0.000964588
KIF18B	385.417	1790.95	2.21624	2.25535e-05	0.000965469
CREB3L3	11871.4	743.529	-3.99696	2.2583e-05	0.000965724
VXN	165.561	42.7008	-1.95502	2.26348e-05	0.000966932
IGHV3-74	11878.5	2415.17	-2.29816	2.28095e-05	0.00097338
KY	241.67	57.3322	-2.07562	2.28708e-05	0.00097498
C2CD4A	218.748	1149.66	2.39387	2.29335e-05	0.000976641
PCSK9	463.045	1946.66	2.07178	2.34839e-05	0.000999042
TNFSF12	2641.5	989.269	-1.41692	2.35855e-05	0.00100232
WNT9A	1105.89	332.373	-1.73433	2.36327e-05	0.00100329
TSLP	239.992	52.4258	-2.19464	2.39846e-05	0.00101717
ANKS1B	334.406	83.5888	-2.00022	2.41266e-05	0.00102109
AC244205.1	93.1158	16.5439	-2.49273	2.41267e-05	0.00102109
JAKMIP2	472.575	120.021	-1.97726	2.42139e-05	0.00102373
HOXC-AS2	2.44169	68.9299	4.81918	2.48701e-05	0.00105038
PEPD	12683.9	4463.75	-1.50667	2.50959e-05	0.00105827
ATP6V1G2	150.396	36.8459	-2.02918	2.51085e-05	0.00105827
HACD1	830.46	235.249	-1.81972	2.51466e-05	0.00105879
AC135068.8	136.177	8.31479	-4.03366	2.51779e-05	0.00105902
EPB41L3	3567.98	1190.28	-1.58381	2.53059e-05	0.00106331
RAP1A	10979.2	4843.17	-1.18074	2.55896e-05	0.00107401
PCDH9	993.915	295.063	-1.7521	2.56128e-05	0.00107401
ZNF710-AS1	1619.12	529.923	-1.61135	2.58236e-05	0.00108174
HMGCLL1	71.1816	15.0963	-2.23731	2.61523e-05	0.00109439
ZIC5	18.7986	249.374	3.72962	2.63788e-05	0.00110207
STK31	37.0479	416.47	3.49075	2.64143e-05	0.00110207
SOX15	1198.73	223.846	-2.42093	2.64163e-05	0.00110207
ID4	2428.66	821.915	-1.5631	2.66225e-05	0.00110954
NKAIN3-IT1	167.917	39.2622	-2.09653	2.67768e-05	0.00111484
DLC1	5841.14	2627.13	-1.15276	2.69812e-05	0.00112221
MAGEA1	0.932315	237.731	7.9943	2.71562e-05	0.00112835
CIDEA	237.306	19.5212	-3.60364	2.72691e-05	0.00113189
AC053503.6	378.831	70.8265	-2.41919	2.73568e-05	0.00113325
LAMB4	165.307	24.492	-2.75476	2.73572e-05	0.00113325
AC011352.1	0.03187	4.76949	7.22549	2.74106e-05	0.00113432
ACTN2	1227.36	178.856	-2.77868	2.74613e-05	0.00113527
EMILIN3	316.413	65.676	-2.26837	2.74976e-05	0.00113563
NKAPL	92.674	22.3961	-2.04892	2.77747e-05	0.00114573
IGKV4-1	55015.9	12214	-2.17131	2.7799e-05	0.00114573
MICALL1	8741.41	3578.75	-1.28841	2.78261e-05	0.00114573
AC007182.1	81.9339	13.0352	-2.65205	2.84893e-05	0.00117127
ATAD2	1088.22	4273.81	1.97355	2.85036e-05	0.00117127
COL5A2	3654.08	13637.2	1.89997	2.86599e-05	0.00117594
MYO1A	12963.2	2561.66	-2.33927	2.86745e-05	0.00117594
SLC2A5	4302.71	374.095	-3.52377	2.88714e-05	0.00118283
SLCO1B3	3.60882	161.106	5.48034	2.92747e-05	0.00119816
BEST4	543.704	48.1862	-3.49613	2.94332e-05	0.00120276
RBM24	453.858	115.939	-1.96888	2.94918e-05	0.00120276
AC004836.1	25.5464	6.14088	-2.0566	2.94998e-05	0.00120276
AC011287.2	0.123384	6.57748	5.73631	2.95045e-05	0.00120276
KCNJ15	2947.38	643.87	-2.19459	2.95879e-05	0.00120417
C3orf70	2377.22	946.904	-1.32798	2.96249e-05	0.00120417
SLC46A1	2609.3	539.885	-2.27294	2.96271e-05	0.00120417
INMT-MINDY4	20.1955	4.88496	-2.04761	2.96915e-05	0.00120559
TRIB3	500.156	2178.88	2.12313	2.98045e-05	0.00120898
PDE5A	5452.16	2424.99	-1.16885	2.99441e-05	0.00121345
FAM129B	40994.4	17287.9	-1.24566	3.00262e-05	0.00121557
ERICH4	556.157	31.3302	-4.14987	3.01464e-05	0.00121923
GRIK3	728.616	133.377	-2.44965	3.01967e-05	0.00121989
CLDN5	3000.5	1026.3	-1.54775	3.02221e-05	0.00121989
DMBX1	4.62039	115.952	4.64937	3.02658e-05	0.00121994
VILL	12342.5	3855.83	-1.67852	3.02879e-05	0.00121994
UGT1A5	55.4655	2.65845	-4.38293	3.03133e-05	0.00121994
KIF14	177.662	1012.78	2.51112	3.03423e-05	0.00121994
AC004637.1	26.6849	6.61832	-2.01149	3.05765e-05	0.00122815
NAALADL1	2817.36	305.397	-3.20559	3.07669e-05	0.00123367
MTCYBP21	23.4276	5.97859	-1.97033	3.07739e-05	0.00123367
AC012531.1	1.99274	47.8621	4.58606	3.09014e-05	0.00123733
CRYL1	6753.49	2166.12	-1.64052	3.09257e-05	0.00123733
RBM20	375.253	76.4607	-2.29507	3.12137e-05	0.00124764
DYNC1I1	760.317	219.86	-1.79002	3.13985e-05	0.0012538
AP000943.2	0.558911	16.5379	4.88701	3.16722e-05	0.00126228
CCDC9B	2736.73	1113.08	-1.2979	3.16724e-05	0.00126228
IGHV3-20	2342.49	325.381	-2.84784	3.17521e-05	0.00126371
MAGEA10	1.08671	161.082	7.21168	3.1782e-05	0.00126371
AC090897.1	55.844	1.46014	-5.25723	3.18007e-05	0.00126371
GKN1	627305	20437.5	-4.93987	3.18406e-05	0.00126407
CDH3	823.221	3452.8	2.06841	3.22096e-05	0.00127748
MS4A8	3664.72	523.813	-2.80658	3.24219e-05	0.0012836
ACTG2	255409	53832.6	-2.24626	3.24265e-05	0.0012836
AR	923.946	273.545	-1.75603	3.25047e-05	0.00128546
MEF2C-AS1	120.497	28.6233	-2.07374	3.25688e-05	0.00128675
OLFML3	4592.85	1922.44	-1.25645	3.26596e-05	0.0012891
AC007405.2	0.18762	7.2992	5.28185	3.2855e-05	0.00129556
AFF3	1298.07	386.487	-1.74787	3.29027e-05	0.0012962
IGKV1-13	303.589	42.3779	-2.84073	3.3079e-05	0.00130189
CILP2	27.9093	358.641	3.68372	3.31161e-05	0.0013021
PODN	7825.65	3676.48	-1.08988	3.32073e-05	0.00130443
CHODL	337.167	46.5867	-2.85548	3.33983e-05	0.00131068
AC091987.1	0.0355208	5.12229	7.17198	3.38264e-05	0.00132622
AC136428.1	610.012	57.2858	-3.41259	3.40518e-05	0.00133315
NOVA1	908.4	267.141	-1.76573	3.40684e-05	0.00133315
C16orf45	2356.39	922.338	-1.35321	3.43293e-05	0.00134208
EPM2A	1081.51	338.05	-1.67774	3.48736e-05	0.00136206
PID1	2099.86	749.164	-1.48694	3.49748e-05	0.00136376
APBB1	2362.65	901.055	-1.39072	3.49836e-05	0.00136376
AP005057.1	0.0468941	4.21082	6.48855	3.50243e-05	0.00136405
SYNGR1	2144.42	754.854	-1.50632	3.51018e-05	0.00136577
TIAM1	2092.38	610.385	-1.77735	3.53112e-05	0.00137262
ADTRP	3734.66	1091.62	-1.77451	3.54567e-05	0.00137697
TRIP13	321.476	1509.32	2.23111	3.562e-05	0.0013819
LRFN4	649.431	2717.68	2.06513	3.56509e-05	0.0013819
IGLJ3	59.1877	7.01352	-3.07709	3.57977e-05	0.00138607
IGF2BP1	14.0588	1029.09	6.19376	3.58263e-05	0.00138607
ABCG2	3442.75	432.143	-2.99398	3.64102e-05	0.00140734
RGMB	3416.04	1306.15	-1.38701	3.6957e-05	0.00142713
BUB1	651.354	2605.02	1.99978	3.7327e-05	0.00144006
AADAC	3694.21	716.414	-2.3664	3.73961e-05	0.00144137
PSAPL1	6555.37	562.089	-3.54381	3.74663e-05	0.00144272
CPEB1	288.338	72.813	-1.98549	3.79052e-05	0.00145825
GRIK2	127.695	32.6246	-1.96867	3.80879e-05	0.0014639
AC036108.3	595.69	109.489	-2.44377	3.85379e-05	0.00147981
AC011472.4	77.4729	18.9019	-2.03516	3.88834e-05	0.00149168
CNKSR2	463.101	123.068	-1.91187	3.90868e-05	0.00149808
MYLKP1	20.6108	5.46839	-1.91422	3.91511e-05	0.00149911
POU6F2-AS2	0.431171	13.3413	4.95149	3.91867e-05	0.00149911
LINC02490	29.1605	3.21335	-3.18187	3.93021e-05	0.00150212
KRT7	1024.37	10419.3	3.34646	3.9422e-05	0.0015053
NEXMIF	330.906	79.2915	-2.06118	3.96227e-05	0.00151156
LINC01614	2.02242	60.8248	4.9105	3.96703e-05	0.00151197
CYSTM1	73044.9	19932.7	-1.87365	3.97697e-05	0.00151351
ASCL2	455.876	2626.19	2.52626	3.98055e-05	0.00151351
MFSD4A	8020.09	1444.89	-2.47266	3.98214e-05	0.00151351
NRG2	300.595	73.5651	-2.03073	3.99062e-05	0.00151533
VCAN	3990.16	13040.3	1.70846	4.04117e-05	0.00153171
IGLV4-69	13564.8	1449.17	-3.22657	4.04214e-05	0.00153171
ZNF536	259.496	63.1356	-2.03919	4.04566e-05	0.00153171
MTURN	3859.12	1556.22	-1.31023	4.0487e-05	0.00153171
TTC22	7130.4	2614.2	-1.44761	4.05403e-05	0.00153231
NRSN1	78.9738	16.218	-2.28378	4.0729e-05	0.00153803
COL19A1	259.169	64.693	-2.00221	4.09909e-05	0.00154649
AC090531.1	5.87076	1.45446	-2.01307	4.14363e-05	0.00156186
SCARA3	3632.84	1555.27	-1.22393	4.15587e-05	0.00156503
OAT	19118	7123.54	-1.42427	4.16475e-05	0.00156602
HOXA10-AS	2.71448	65.8015	4.59937	4.16612e-05	0.00156602
IGKV2D-24	522.32	63.5181	-3.03969	4.19671e-05	0.00157607
PPP1R12B	48098.1	14981	-1.68285	4.20823e-05	0.00157895
LRP1B	128.424	35.3858	-1.85967	4.26082e-05	0.00159723
FOXJ1	102.157	832.715	3.02703	4.26901e-05	0.00159883
IGLJCOR18	99.1263	4.87405	-4.34607	4.27561e-05	0.00159984
SLC35G1	2896.39	675.511	-2.10021	4.31905e-05	0.00161462
BAG2	3764.46	1730.68	-1.12111	4.32752e-05	0.00161632
C1QTNF4	150.709	37.5786	-2.00378	4.34727e-05	0.00162221
IGLCOR22-1	31.6632	2.86349	-3.46696	4.35802e-05	0.00162475
STARD9	1942.76	772.115	-1.33122	4.37454e-05	0.00162943
AC009262.1	0	3.02201	Inf	4.38923e-05	0.00163341
AC020656.2	59.9772	495.478	3.04633	4.40746e-05	0.00163871
BCO1	2081.53	322.666	-2.68953	4.42477e-05	0.00164366
AF127577.3	0.702478	21.4959	4.93547	4.43037e-05	0.00164425
LINC01579	344.849	89.1259	-1.95205	4.45062e-05	0.00165027
IGHV3OR16-16	35.2842	3.87973	-3.18499	4.46231e-05	0.00165311
OTC	2404.41	315.891	-2.92818	4.46711e-05	0.00165339
HOXA4	722.896	195.88	-1.88382	4.49665e-05	0.00166283
DEFA5	24561.1	430.694	-5.83357	4.50642e-05	0.00166494
FYCO1	9645.74	4522.81	-1.09267	4.51752e-05	0.00166754
IGHV3-30	15366.5	4114.06	-1.90116	4.57438e-05	0.00168701
IGHV3-75	76.6179	4.6326	-4.04779	4.57894e-05	0.00168717
KIF23	459.35	1966.61	2.09804	4.58744e-05	0.00168879
TREM2	95.3889	605.972	2.66736	4.62289e-05	0.00169866
PTGIS	6379.82	2679.65	-1.25147	4.62576e-05	0.00169866
C1QTNF2	419.027	104.834	-1.99894	4.62669e-05	0.00169866
P3H2	2992.54	1121.43	-1.41604	4.67081e-05	0.00171333
AL357054.4	336.324	80.661	-2.05991	4.69551e-05	0.00172085
AC126768.2	27.7564	6.25407	-2.14995	4.72174e-05	0.00172892
XDH	5324.63	1200.17	-2.14944	4.7789e-05	0.00174802
ZCCHC24	5505.88	2530.54	-1.12153	4.78244e-05	0.00174802
MIR27B	20.2	5.00727	-2.01226	4.81806e-05	0.00175947
CFHR4	0.279569	8.916	4.99512	4.82265e-05	0.00175958
HMGA2	82.0328	1443.84	4.13756	4.83027e-05	0.00176012
AC093838.1	0	3.87433	Inf	4.83271e-05	0.00176012
LINC01194	0.501058	26.7637	5.73915	4.83803e-05	0.00176049
ADRB2	627.94	134.522	-2.22278	4.84425e-05	0.00176119
XPNPEP2	9991.27	826.452	-3.59567	4.85115e-05	0.00176214
PLEKHG4	337.007	1690.89	2.32694	4.86823e-05	0.00176678
TTYH3	5384.04	15479	1.52355	4.87645e-05	0.0017682
SDS	156.61	849.541	2.4395	4.88999e-05	0.00177154
COL1A2	32255.9	123047	1.93158	4.90636e-05	0.0017759
SAPCD2	1012.41	3459.93	1.77295	4.97264e-05	0.00179831
CMA1	118.432	25.2006	-2.23252	4.99519e-05	0.00180487
IGKV2D-18	27.8103	2.55956	-3.44166	5.00685e-05	0.00180749
PITX1	19234	5123.66	-1.90841	5.02983e-05	0.00181419
ABCA9	776.08	237.677	-1.7072	5.04556e-05	0.00181826
LIF	380.327	1750.58	2.20252	5.05078e-05	0.00181855
MAFF	4950.96	2198.15	-1.17142	5.12645e-05	0.00184337
TKFC	8203.07	2691.14	-1.60794	5.13133e-05	0.00184337
NCALD	1998.15	778.129	-1.36059	5.13554e-05	0.00184337
ASPM	691.303	2778.29	2.00681	5.1377e-05	0.00184337
CCL2	4745.66	2143.59	-1.14658	5.1732e-05	0.00185345
AC008406.3	47.1056	9.64942	-2.28738	5.17585e-05	0.00185345
GUCA2B	853.328	30.5672	-4.80304	5.18145e-05	0.00185345
SP8	1.92213	75.0294	5.28668	5.18387e-05	0.00185345
LRRC4	632.688	170.083	-1.89525	5.20455e-05	0.00185922
TREH	1768.63	99.7052	-4.14882	5.2221e-05	0.00186387
ACOX2	1395.09	393.81	-1.82479	5.25511e-05	0.00187402
KCNE2	4354.56	212.897	-4.3543	5.2654e-05	0.00187606
HIF3A	3656.3	1135.21	-1.68743	5.37598e-05	0.00191379
ADAMTSL4	3271.9	1372.12	-1.25372	5.38769e-05	0.0019163
IGHV1OR15-6	13.2166	1.80426	-2.87287	5.3967e-05	0.00191784
SBSN	14503.6	624.821	-4.53682	5.42116e-05	0.00192486
SLC17A9	953.158	3296.29	1.79005	5.43004e-05	0.00192635
IGHV4-31	5250.8	1146.08	-2.19583	5.47663e-05	0.00194064
ALPI	11817.2	437.644	-4.75499	5.47979e-05	0.00194064
IGLV6-57	18579.4	2979.28	-2.64067	5.49514e-05	0.0019444
SPATA4	21.067	5.82849	-1.85379	5.52679e-05	0.00195378
TXNDC5	4372.51	1225.32	-1.8353	5.53119e-05	0.00195378
TGM3	54501.6	1925.3	-4.82314	5.6199e-05	0.00198341
IGLV8OR8-1	33.6538	3.29855	-3.35087	5.63234e-05	0.00198609
SLC23A1	826.785	112.715	-2.87483	5.65596e-05	0.0019927
LINC01778	60.4115	16.3944	-1.88162	5.68314e-05	0.00199994
AC051619.8	20.3528	2.44449	-3.05762	5.68689e-05	0.00199994
GABARAPL1	4803.09	2001.99	-1.26253	5.69111e-05	0.00199994
SELENOP	13142.6	4842.54	-1.44042	5.75676e-05	0.00201963
GDPD2	1282.28	160.076	-3.00188	5.75699e-05	0.00201963
NEFL	633.076	69.2039	-3.19345	5.77041e-05	0.0020226
TOX	2518.86	959.535	-1.39236	5.78797e-05	0.00202703
CNTN2	207.114	52.6391	-1.97622	5.83912e-05	0.00204319
LINC00858	3.89858	71.1024	4.18888	5.8542e-05	0.00204672
IGKV2OR22-3	417.366	17.0133	-4.61658	5.87858e-05	0.0020535
EGR3	2213.37	908.906	-1.28404	5.89612e-05	0.00205775
FRMD6	3801.52	1569.78	-1.27601	5.90079e-05	0.00205775
EIF4E3	4322.21	1770.27	-1.2878	5.96471e-05	0.00207827
AGRN	8111.85	24913.1	1.6188	5.98976e-05	0.00208523
TMEM253	549.61	64.9927	-3.08006	5.99715e-05	0.00208603
AC073323.1	0.0500304	5.90715	6.88352	6.0159e-05	0.00208891
APOC1	535.514	2946.65	2.46008	6.0172e-05	0.00208891
SALL2	1127.04	381.737	-1.56188	6.02069e-05	0.00208891
IGKV3D-15	2157.48	156.356	-3.78643	6.03296e-05	0.00209139
B3GNT8	2153.53	603.787	-1.8346	6.05132e-05	0.00209598
AC108861.1	6.65616	1.30561	-2.34997	6.17368e-05	0.00213656
LRP8	266.573	1357.75	2.34861	6.19856e-05	0.00214336
MAB21L1	80.7616	18.4579	-2.12943	6.23266e-05	0.00215223
CLSPN	216.261	1026.32	2.24663	6.23469e-05	0.00215223
BMP3	1469.75	317.531	-2.2106	6.24094e-05	0.00215257
SLC5A1	20141.4	3196.58	-2.65556	6.27368e-05	0.00216205
PLCL1	1004.55	324.027	-1.63237	6.29128e-05	0.00216459
CRNN	122249	3347.34	-5.19066	6.29161e-05	0.00216459
ARHGEF37	2890.12	1011.48	-1.51466	6.30921e-05	0.00216882
DDR2	7513.51	3626.76	-1.0508	6.35926e-05	0.0021842
MMP3	96.9216	2172.72	4.48654	6.37371e-05	0.00218733
AMER2	27.8888	8.43955	-1.72445	6.4444e-05	0.00220974
RNY1	45.8292	11.3191	-2.0175	6.50938e-05	0.00222869
NRXN3	3362.36	918.038	-1.87285	6.5227e-05	0.00222869
ENDOU	2257.79	90.923	-4.63412	6.52437e-05	0.00222869
MAB21L2	297.872	66.4555	-2.16423	6.52568e-05	0.00222869
PRKN	594.863	155.297	-1.93753	6.52684e-05	0.00222869
CEP55	617.694	2345.93	1.92519	6.54989e-05	0.0022347
TRPC4	442.231	123.43	-1.8411	6.5703e-05	0.0022398
DSC2	19005.1	5781.26	-1.71693	6.63759e-05	0.00226086
AC012363.1	1.08265	25.2929	4.5461	6.66569e-05	0.00226855
TCEAL5	46.5484	11.6176	-2.00242	6.68521e-05	0.0022733
ELOVL4	577.138	107.826	-2.42022	6.69868e-05	0.002276
BMS1P22	0.253028	8.69378	5.10262	6.71601e-05	0.00228
KRT1	1952.14	33.413	-5.86851	6.75496e-05	0.00229132
ACER1	543.505	18.7907	-4.8542	6.77733e-05	0.00229701
WFIKKN2	42.9637	10.946	-1.97272	6.90741e-05	0.00233917
NACC2	7020.6	3282.29	-1.09689	6.94249e-05	0.0023491
SIGLEC11	306.467	45.47	-2.75274	6.96414e-05	0.00235449
IGHV3-62	442.208	42.7569	-3.37049	7.02983e-05	0.00237474
NME4	7366.96	3450.77	-1.09415	7.05538e-05	0.00238141
C4BPA	17.1541	451.707	4.71876	7.08817e-05	0.00239051
CHL1	1313.08	462.071	-1.50677	7.17959e-05	0.00241935
LMO1	198.648	43.5694	-2.18882	7.20206e-05	0.00242493
CA7	401.637	15.8634	-4.66212	7.24365e-05	0.00243693
ABCC13	185.082	34.986	-2.40331	7.25865e-05	0.00243998
GNGT1	4.74987	83.094	4.12879	7.26593e-05	0.00244042
SPERT	1.0418	24.0538	4.52911	7.2748e-05	0.0024414
C3P1	4.00591	130.932	5.03054	7.31245e-05	0.00245203
A2ML1	55116.1	2539.97	-4.43959	7.34256e-05	0.00245874
CA2	42773.9	11596.5	-1.88304	7.34642e-05	0.00245874
RRAD	1346.51	488.61	-1.46248	7.35043e-05	0.00245874
ELAVL3	65.3139	18.8149	-1.79552	7.36199e-05	0.0024606
NFIA	10727.2	5215.59	-1.04037	7.37902e-05	0.00246428
MUC21	55262.4	2035.62	-4.76276	7.40641e-05	0.00247108
HBA1	765.911	136.386	-2.48948	7.41143e-05	0.00247108
ADAMTS14	151.907	831.635	2.45276	7.44121e-05	0.00247741
AC012531.4	0.068897	4.41932	6.00324	7.44249e-05	0.00247741
RNF165	255.646	67.2007	-1.9276	7.45314e-05	0.00247894
CDK1	930.609	3185.77	1.77539	7.51671e-05	0.00249806
CAND2	965.195	313.215	-1.62367	7.52549e-05	0.00249895
AKR1C3	18303.5	6026.98	-1.60261	7.53173e-05	0.002499
AL589182.1	0	3.44404	Inf	7.64694e-05	0.00253517
AQP10	2462.43	39.3874	-5.9662	7.7144e-05	0.00255547
IGHV7-56	238.006	21.8174	-3.44745	7.74608e-05	0.00256239
PINK1	4335.36	1657.85	-1.38684	7.74778e-05	0.00256239
IGLC6	298.059	39.0036	-2.93392	7.75869e-05	0.00256393
APLN	85.9883	674.228	2.97102	7.77113e-05	0.00256597
AC245595.1	9.54736	0.866082	-3.46253	7.77837e-05	0.0025663
AC010789.1	1.25405	25.7431	4.35951	7.8293e-05	0.00258103
ZFPM2	1033.42	360.263	-1.5203	7.8685e-05	0.00259186
CALCOCO1	7961	3677.73	-1.11413	7.88722e-05	0.00259595
AC083902.1	15.9032	1.77834	-3.16072	7.90815e-05	0.00260061
C11orf86	4696.02	243.477	-4.26958	7.91408e-05	0.00260061
DIRC3	78.4889	20.7059	-1.92245	7.93562e-05	0.0026056
MIR4787	5.67517	1.25467	-2.17736	8.02729e-05	0.00263142
OSGIN1	1749.59	451.721	-1.95352	8.0335e-05	0.00263142
TMEM154	4301.12	1006.23	-2.09575	8.04459e-05	0.00263295
ETNPPL	250.258	24.2423	-3.36782	8.05245e-05	0.00263342
SMAD9	2190.69	869.003	-1.33395	8.11169e-05	0.00264949
ST6GALNAC6	3749.8	1538.38	-1.2854	8.11449e-05	0.00264949
EMP1	83245.9	9504.83	-3.13065	8.17629e-05	0.00266754
NR2F1	4148.78	1831.16	-1.17993	8.18395e-05	0.00266792
DENND2C	1572.88	288.975	-2.4444	8.21665e-05	0.00267645
MYZAP	740.909	175.673	-2.0764	8.29259e-05	0.00269904
BTNL3	2341.04	370.192	-2.6608	8.33226e-05	0.0027098
CTSF	3386.41	1356.46	-1.31991	8.34664e-05	0.00271233
CNGA3	119.688	32.3308	-1.88829	8.37491e-05	0.00271936
MKNK2	23322	10646.6	-1.13129	8.43194e-05	0.00273571
FANCI	853.014	3012.48	1.82031	8.45787e-05	0.00274196
CDCA7	1391.76	4484.95	1.68819	8.51146e-05	0.00275715
CYP3A4	10501	315.895	-5.05494	8.56126e-05	0.00277109
ABCC9	2795.52	1269.66	-1.13868	8.60966e-05	0.00278316
APOB	87365.7	2748.59	-4.9903	8.61211e-05	0.00278316
ZBTB4	12454.2	5953.19	-1.06489	8.7538e-05	0.00282579
C1orf115	5121.92	1536.01	-1.7375	8.76041e-05	0.00282579
NEK2	356.787	1456	2.02887	8.76471e-05	0.00282579
GSTA2	2964.29	248.211	-3.57805	8.78298e-05	0.00282946
SLC13A2	6589.79	653.092	-3.33488	8.93052e-05	0.00287473
S100A14	30182.7	7992.84	-1.91694	8.98806e-05	0.00289098
MPDZ	2414.7	1064.43	-1.18177	9.07616e-05	0.00291703
HOXC8	9.41879	180.052	4.25673	9.08517e-05	0.00291764
GLUL	48800.6	20871.3	-1.22538	9.13365e-05	0.00293091
IGKV3-15	18873.6	3350.2	-2.49405	9.14129e-05	0.00293107
ACKR3	2888.58	1206.22	-1.25986	9.1486e-05	0.00293112
AP003396.3	10.0366	2.07395	-2.27482	9.19896e-05	0.00294496
ASIC5	23.139	3.30547	-2.8074	9.21636e-05	0.00294823
RF02140	0.185612	6.00027	5.01467	9.24122e-05	0.00295235
LY6E	9538.26	27936.5	1.55035	9.24363e-05	0.00295235
CC2D2A	1749.2	695.352	-1.33088	9.26636e-05	0.0029573
HELLS	547.42	2099.87	1.93958	9.27679e-05	0.00295833
IGHVIII-51-1	79.9	4.85168	-4.04164	9.29636e-05	0.00296103
CBX2	167.019	906.34	2.44004	9.29969e-05	0.00296103
MMP10	28.4992	303.286	3.41168	9.3082e-05	0.00296144
KCNJ16	1234.66	149.845	-3.04258	9.3786e-05	0.00297952
RAET1E	827.424	67.924	-3.60663	9.37957e-05	0.00297952
AP002478.1	0.965322	26.5995	4.78425	9.45652e-05	0.00299951
CLCNKA	135.454	24.7105	-2.45461	9.45713e-05	0.00299951
KLHL41	120.921	33.7965	-1.83912	9.47506e-05	0.00300288
MMP27	15.3178	3.81148	-2.00678	9.50016e-05	0.00300851
CLEC3A	46.5313	9.93408	-2.22774	9.67026e-05	0.00305787
BTNL8	3731.55	972.022	-1.94071	9.67096e-05	0.00305787
INPP5A	4367.76	1886.16	-1.21144	9.68065e-05	0.00305858
SULT1A2	1236.99	157.317	-2.97509	9.80306e-05	0.00309487
LINC02253	2.54617	96.4887	5.24396	9.93105e-05	0.00312988
ADH1C	16829.5	4370.16	-1.94524	9.93518e-05	0.00312988
DUSP26	229.554	56.0796	-2.03328	9.94904e-05	0.00312988
HOXC13-AS	1.04191	19.4385	4.22161	9.95756e-05	0.00312988
C2orf88	2093.55	594.476	-1.81626	9.96329e-05	0.00312988
LINC02268	71.4432	12.6329	-2.49961	9.9668e-05	0.00312988
SI	42921.8	2614.65	-4.03702	9.96738e-05	0.00312988
EPHX2	5071.63	1786.58	-1.50525	0.0001017	0.00319105
CEMIP	364.096	4810.33	3.72374	0.000102361	0.00320634
LRRC52	4.95413	0.928936	-2.41498	0.000102421	0.00320634
AP003037.1	30.4773	0.542397	-5.81224	0.000102937	0.00322
IGKV1OR-2	59.9658	2.46671	-4.60348	0.000103586	0.00323787
MAST4	6346.77	2807.89	-1.17654	0.000104016	0.00324882
PMEPA1	2920.95	13464	2.2046	0.000104267	0.00325417
IGKV1-6	7402.09	1124.67	-2.71843	0.000104854	0.00327001
TIMP3	2891.89	1291.72	-1.16272	0.000105435	0.00328562
PDE3A	3227.02	1471.72	-1.1327	0.000106464	0.00331517
SATB1	4372.49	2007.38	-1.12314	0.000106958	0.00332804
LINC01798	37.8959	11.0893	-1.77288	0.000107313	0.00333654
CEACAM20	1032.3	53.7982	-4.26216	0.000107802	0.00334921
TMEM47	4424.82	2024.65	-1.12795	0.000107948	0.0033512
LRRN4CL	820.229	248.05	-1.7254	0.000108079	0.00335273
RNA5SP38	0.10369	4.37216	5.398	0.000108296	0.00335589
IGHV5-78	356.12	45.7325	-2.96107	0.000108415	0.00335589
AC068580.2	0.832512	27.379	5.03946	0.000108426	0.00335589
GGT6	5053.49	1728.93	-1.5474	0.000108756	0.00336248
SLC8A2	711.942	184.64	-1.94704	0.000108817	0.00336248
CASP16P	280.654	42.3591	-2.72805	0.000108885	0.00336248
TUBAL3	832.64	94.4157	-3.1406	0.000109208	0.00336991
CPXM1	256.904	1126.15	2.1321	0.000109591	0.00337921
AC127071.1	0.161414	6.42118	5.314	0.000110043	0.00339058
AC008808.2	124.2	27.3093	-2.1852	0.000110128	0.00339067
MBNL1-AS1	1724.22	515.737	-1.74123	0.000110381	0.0033959
MEX3A	131.487	763.073	2.5369	0.00011086	0.00340808
IGLV3-19	18255.5	4037.08	-2.17695	0.000111162	0.00341478
HEBP1	5155.84	1839.99	-1.48651	0.000111602	0.00342574
PKMP3	55.103	15.1195	-1.86572	0.000111701	0.00342621
SLC16A7	2477.29	852.514	-1.53897	0.000111851	0.00342826
FRMD1	508.582	86.9466	-2.54828	0.000112806	0.00345496
APOC3	16033.3	319.928	-5.64718	0.000113516	0.00347409
ACY3	7247.32	945.767	-2.93789	0.000113699	0.00347711
MIR22HG	2474.23	889.979	-1.47514	0.000114549	0.0035005
AC022081.1	9.09938	0.68776	-3.72579	0.000115779	0.00353544
SPINK5	59414.9	2915.9	-4.34881	0.000116722	0.00356159
LGR5	297.929	1999.76	2.74679	0.000116879	0.00356373
AL139393.1	9.71074	2.11926	-2.19602	0.000118654	0.00361515
IL36A	3310.32	103.9	-4.9937	0.000119291	0.00363186
KRT4	458544	18768.2	-4.6107	0.000120097	0.0036537
MFAP2	333.348	1485.06	2.15542	0.000120492	0.00366087
CXCR2	1024.14	231.811	-2.14339	0.000120549	0.00366087
ITGB1BP2	260.817	71.8112	-1.86076	0.000120601	0.00366087
CHST15	5797.02	2683.85	-1.11101	0.000120851	0.00366574
PKNOX2	508.509	134.295	-1.92087	0.00012124	0.00367485
PBXIP1	12847.1	5941.33	-1.11259	0.000121531	0.00368095
PPL	76027.9	7615.27	-3.31956	0.000121715	0.0036819
SPART	3282.8	1398.16	-1.2314	0.000123246	0.00372464
MAGEA2B	0.100763	4.258	5.40114	0.000123567	0.00373159
DTL	411.046	1596.85	1.95786	0.00012465	0.0037615
RAB9B	557.226	161.272	-1.78877	0.000125319	0.00377892
MIR4697HG	975.294	350.623	-1.47592	0.000125477	0.00377986
ASAH2	3382	139.338	-4.60122	0.000125535	0.00377986
TTC9	4757.68	1081.54	-2.13717	0.000125682	0.00378153
AP003071.3	49.4795	13.8873	-1.83306	0.000126706	0.00380955
CDHR2	17381.3	3164.23	-2.45761	0.000127381	0.00382703
EHD3	3614.11	951.862	-1.92482	0.000129236	0.00387991
HOTTIP	55.5509	414.703	2.9002	0.000129617	0.00388852
TRIM40	808.415	123.596	-2.70946	0.000129816	0.00389165
AP005230.1	1.10264	21.4025	4.27875	0.000131123	0.00392569
NUDT10	115.548	30.9083	-1.90242	0.000131166	0.00392569
PRKCG	35.4494	343.397	3.27604	0.000131239	0.00392569
NCAM1-AS1	10.882	2.67937	-2.02199	0.000131482	0.00393009
GALNT15	891.676	294.274	-1.59936	0.000131751	0.00393526
AC002546.1	24.1646	5.91867	-2.02955	0.000132283	0.00394828
IGKV1-8	1620.74	388.675	-2.06002	0.000132659	0.00395661
AC091931.1	0	2.4842	Inf	0.000132948	0.00396235
SELENBP1	10926.3	4233.04	-1.36805	0.000134047	0.0039922
MPPED2	318.856	92.6178	-1.78354	0.000135826	0.00403932
NGB	108.957	11.1493	-3.28872	0.000135962	0.00404042
ARMCX1	1197.68	424.008	-1.49808	0.000136463	0.0040524
SHISA9	189.4	45.6702	-2.05211	0.000136648	0.00405495
AP000915.1	7.61229	1.58809	-2.26104	0.000138117	0.00409261
ARHGAP11A	696.808	2475.75	1.82903	0.000139048	0.00411723
AURKA	808.847	2701.43	1.73979	0.000139364	0.00412362
UBE2QL1	533.759	125.419	-2.08943	0.000139917	0.004134
AP003071.4	257.983	72.5084	-1.83106	0.000140265	0.00414131
GBP6	15508	849.446	-4.19034	0.000140571	0.00414629
AL031429.2	15.9358	3.9048	-2.02895	0.000140636	0.00414629
AC007920.1	41.1197	3.44017	-3.57928	0.000141208	0.00416016
HMGB3	915.855	3022.99	1.72278	0.000141424	0.00416354
CES3	3674.36	1167.15	-1.65451	0.000141698	0.0041669
AP000943.1	0.333671	8.95781	4.74665	0.000141786	0.0041669
FP325317.1	20.6633	5.67698	-1.86387	0.000141907	0.0041669
LCN6	50.7522	11.8905	-2.09365	0.000141945	0.0041669
CORO6	327.049	93.5421	-1.80582	0.000142382	0.00417674
ALOX12	2510.17	179.158	-3.80848	0.000143442	0.00420484
HOXA11-AS	19.1867	213.843	3.47837	0.000143708	0.00420811
TCAM1P	2.86086	57.2672	4.32319	0.000143759	0.00420811
PPP2R3A	2366.97	953.242	-1.31212	0.000144204	0.00421811
MAL	41546.4	1676.06	-4.63158	0.000144621	0.00422566
CXCL8	719.177	6736.45	3.22757	0.000144668	0.00422566
EMP3	4487.97	1908.28	-1.23379	0.00014669	0.00428169
TROAP	415.263	1620.02	1.96391	0.000147575	0.00430444
TCEAL7	390.373	107.78	-1.85676	0.00014774	0.00430586
IL17RB	478.903	1692.84	1.82164	0.000147834	0.00430586
BAAT	5.77853	460.759	6.31717	0.000148843	0.0043291
LINC01266	47.6633	14.2581	-1.7411	0.000149709	0.00435122
TBX10	917.649	73.0916	-3.65017	0.000149998	0.00435654
TCF7L1	2048.44	859.539	-1.25289	0.00015196	0.00441039
AC006019.2	8.5091	2.51133	-1.76055	0.000152632	0.00442677
LINC01611	0.461088	9.56824	4.37514	0.00015315	0.00443865
LGALS9B	1596.64	237.627	-2.74827	0.00015334	0.00444101
AC092685.1	0.150196	5.37687	5.16185	0.000153992	0.00445674
SLC2A7	93.3314	4.515	-4.36956	0.000154628	0.00447201
FP325330.3	1.12175	22.0684	4.29815	0.000156059	0.00451022
AC008808.1	8.14782	1.85339	-2.13624	0.000156559	0.00452148
IGKV3OR22-2	30.2698	2.43364	-3.63669	0.000157148	0.00453317
C4orf3	10705.1	4649.03	-1.20329	0.000157185	0.00453317
GNG8	23.6106	6.52727	-1.85488	0.000157619	0.00454026
SPTSSB	3446.95	885.802	-1.96026	0.000157653	0.00454026
USH1G	337.848	34.3693	-3.29718	0.000158196	0.00455271
SLC6A19	19104.9	1912.82	-3.32017	0.000159075	0.00457481
DZIP1	1428.13	557.477	-1.35714	0.000160129	0.00460187
GYS2	507.119	20.777	-4.60926	0.000160801	0.00461795
AC106799.2	0	5.96777	Inf	0.000161117	0.00462072
LIFR	3575.69	1385.04	-1.3683	0.00016122	0.00462072
TIMP1	13214.1	37604.5	1.50882	0.000161235	0.00462072
HAS1	232.755	64.2518	-1.857	0.000161768	0.00463274
MXI1	4862.46	2105.7	-1.20739	0.000162427	0.00464838
NEB	107.551	1859.41	4.11175	0.000163179	0.00466663
AC233266.2	42.8923	8.31525	-2.36689	0.000164578	0.00470338
AC133561.2	33.0672	4.95396	-2.73875	0.000165401	0.0047236
CDHR5	37447.5	6293.47	-2.57294	0.000166716	0.00475783
ZCCHC12	123.302	33.8577	-1.86464	0.000167413	0.00477206
HOXC-AS1	1.84124	35.4144	4.26559	0.000167447	0.00477206
MEP1A	13737.8	1375.65	-3.31996	0.000167773	0.00477803
AC073862.4	11.655	3.17778	-1.87486	0.000168106	0.0047842
LINC02474	1.04082	118.345	6.82914	0.000168456	0.00478796
TSPAN18	5054.56	2502.23	-1.01437	0.000168472	0.00478796
PLAU	1210.04	4641.84	1.93964	0.00016919	0.00480504
TMPRSS15	11455	401.728	-4.83361	0.000169443	0.0048089
IL12A-AS1	131.795	13.6751	-3.26867	0.000169878	0.00481517
CLDN2	853.07	6459.18	2.92062	0.000169899	0.00481517
LINC01210	0.552689	12.2784	4.47351	0.000170149	0.00481783
LINC02577	10.4742	157.314	3.90873	0.000170228	0.00481783
FAM25A	1573.44	27.7405	-5.82578	0.000170874	0.00483279
ITLN2	868.431	46.3125	-4.22894	0.000171636	0.00485091
AL109615.3	15.3773	192.43	3.64546	0.000171751	0.00485091
IGHV1-46	7392.23	1930.37	-1.93713	0.000171989	0.00485427
PTGER3	1570.55	548.242	-1.51838	0.000172547	0.00486667
AC005165.1	228.008	64.1098	-1.83046	0.000174426	0.00491348
SYT10	43.7841	9.9655	-2.13539	0.000174446	0.00491348
MIR4435-2HG	329.371	1344.44	2.02922	0.0001748	0.00492007
MT1A	404.973	103.033	-1.97471	0.000175121	0.00492571
HTR7	107.272	29.2625	-1.87415	0.000175351	0.00492883
BNIPL	1500.72	96.5537	-3.95818	0.000175823	0.00493871
KRT3	87.2947	6.39966	-3.76983	0.000176149	0.00494447
AQP11	1131.35	249.097	-2.18326	0.000176972	0.00496375
IGHV1-45	354.177	60.0393	-2.56049	0.000177125	0.00496375
IGKV3D-20	5524.25	785.538	-2.81403	0.000177277	0.00496375
GAL3ST2	13.4369	177.226	3.72131	0.000177594	0.00496582
BLACAT1	31.9135	317.271	3.31347	0.000177829	0.00496582
NAP1L5	737.268	231.678	-1.67007	0.00017784	0.00496582
IGLV3-10	11000	1622.72	-2.76101	0.000177878	0.00496582
GLP2R	482.581	122.801	-1.97445	0.000178549	0.00498115
DSCR4	0.343737	27.1712	6.30463	0.00017881	0.00498505
AL445647.1	0.477838	13.749	4.84666	0.000179943	0.00501321
CENPE	502.66	1929.76	1.94077	0.000180523	0.00502596
PURPL	5.21218	96.996	4.21797	0.000180739	0.00502856
SLC25A23	13280.3	6269.63	-1.08284	0.000181298	0.00504036
AP001347.1	120.107	33.1404	-1.85766	0.000181458	0.00504036
CYP4B1	934.654	143.166	-2.70674	0.000181532	0.00504036
TMPRSS11B	10471.6	351.376	-4.89732	0.00018214	0.00505382
CHAT	18.9151	5.42511	-1.80182	0.000183945	0.00510045
AC010478.1	590.497	172.184	-1.77798	0.000185398	0.00513703
SPDYC	3.98546	86.9681	4.44767	0.000185514	0.00513703
FALEC	40.2502	10.2029	-1.98002	0.000186477	0.0051602
NR3C2	2565.76	999.053	-1.36075	0.000186682	0.0051624
SYNC	956.942	353.703	-1.43589	0.000187911	0.00519091
NPY	193.743	43.383	-2.15895	0.000187966	0.00519091
PKMYT1	457.371	1672.38	1.87047	0.000188158	0.00519271
IP6K3	95.3262	25.5312	-1.90061	0.000188306	0.0051933
AC093607.1	20.0517	4.45267	-2.17098	0.000192143	0.00529556
AP000892.3	1982.99	700.817	-1.50057	0.000192411	0.00529777
S100G	881.26	15.1004	-5.86691	0.000192482	0.00529777
AC133485.2	55.7986	2.1839	-4.67525	0.000192648	0.00529879
LINC01537	57.4145	15.8263	-1.85909	0.000193252	0.00530737
UHRF1	449.266	1625.76	1.85547	0.000193372	0.00530737
ACE2	13254.3	1045.97	-3.66354	0.000193452	0.00530737
MCM10	173.78	817.536	2.23402	0.000193478	0.00530737
SKA3	361.257	1373.07	1.92631	0.000193895	0.00531198
CD79A	14993.1	2569.06	-2.54499	0.000193905	0.00531198
IGHV3-7	2548.34	489.147	-2.38122	0.000195239	0.00534139
CHST4	23.2696	262.238	3.49436	0.000195506	0.00534514
TFF2	107756	12008.5	-3.16564	0.000195748	0.00534819
AL353997.2	30.619	7.96315	-1.94302	0.000197378	0.00538913
AL359979.1	13.0168	1.66113	-2.97014	0.000197625	0.00539229
NAT8B	1037.95	84.3205	-3.62172	0.00019782	0.00539402
IGLV7-46	16521.7	1260.27	-3.71255	0.000199477	0.00543558
TMPRSS11E	5629.71	330.972	-4.08828	0.000199741	0.00543917
F11	158.33	24.3697	-2.69978	0.000199945	0.00544112
SOX17	767.623	245.835	-1.64271	0.000200229	0.00544438
LINC01354	50.4816	14.0908	-1.841	0.000200331	0.00544438
LINC01518	0.258369	13.2648	5.68202	0.000200743	0.00545197
KIF4A	440.22	1633.32	1.89151	0.000202295	0.00548684
CDCA5	509.848	1776.88	1.80121	0.000202567	0.00549061
SLC7A9	2586.69	299.924	-3.10844	0.000203213	0.00550448
IGF2BP2	1482.71	4241.3	1.51627	0.000204068	0.00552398
COPZ2	1189.64	451.282	-1.39842	0.000205092	0.00554803
TRIM50	745.869	83.8252	-3.15347	0.000205464	0.00555407
ACER2	2840.97	845.572	-1.74839	0.000205586	0.00555407
SERTAD4-AS1	611.821	189.522	-1.69075	0.000206543	0.00557625
LOR	21.4896	3.60523	-2.57548	0.000207764	0.00560552
AC140658.3	7.26146	1.06676	-2.76703	0.000208142	0.00561203
LINC02613	44.9798	13.0483	-1.78541	0.000208591	0.00562045
AC016582.3	72.226	20.1032	-1.8451	0.000209294	0.00563568
HSD17B2	11002.7	2648.07	-2.05484	0.00021115	0.00568192
SLC15A1	6109.77	491.859	-3.6348	0.000212671	0.00571555
ACE	13870.7	2754.78	-2.33203	0.000212678	0.00571555
STRIP2	99.2208	616.596	2.63561	0.00021308	0.00572261
MELK	492.069	1769.32	1.84627	0.000214971	0.00576302
CABCOCO1	110.049	29.1034	-1.91888	0.000215007	0.00576302
ME1	4489.31	1701.6	-1.39961	0.000215613	0.0057736
AC092667.1	20.1644	5.13616	-1.97305	0.000215683	0.0057736
RF02246	0.136065	4.2274	4.95741	0.000216574	0.00579366
SYNE1	6706.18	3332.2	-1.00902	0.000217494	0.00581448
GNAZ	1450.17	560.977	-1.37021	0.000217795	0.00581874
EN2	8.39882	131.847	3.97254	0.000218207	0.00582595
TENT5C	6226.7	2115.02	-1.5578	0.000218673	0.00583459
PIGR	299239	93263.3	-1.68192	0.000219628	0.00585503
RTL5	999.3	345.779	-1.53107	0.000219724	0.00585503
LINC02086	77.5017	514.788	2.73168	0.000221219	0.00589102
AC132807.2	0.537836	9.76722	4.18271	0.000221592	0.00589713
F5	928.495	3774.61	2.02336	0.000222077	0.00590622
DLEU1-AS1	0.279669	5.59385	4.32205	0.000222234	0.00590656
CRCT1	14166	376.845	-5.23232	0.000223389	0.00593341
NPY6R	648.408	57.9883	-3.48307	0.000224027	0.00594649
SERPINB13	3982.64	268.813	-3.88905	0.000224618	0.00595832
AIF1L	4162.57	784.202	-2.40818	0.000224841	0.00596038
DCAF12L2	34.318	10.4152	-1.72027	0.000225597	0.00597656
MYEF2	1379.43	563.896	-1.29057	0.000225782	0.00597762
RNF225	266.476	25.2975	-3.39694	0.000226636	0.00599636
BEND5	347.126	92.6704	-1.90528	0.000227397	0.0060126
IGHV1-2	6842.88	1344.49	-2.34755	0.000228952	0.00604981
MAD2L1	644.034	2136.75	1.73021	0.00023047	0.006086
IGHV4-39	19386.6	4310.93	-2.16899	0.000231242	0.00610247
A2M-AS1	225.705	65.626	-1.7821	0.000231594	0.00610783
PCK1	15052.6	1510.2	-3.3172	0.000234346	0.00617643
AL135924.2	41.5059	8.11554	-2.35456	0.000234696	0.00618169
OR13Z2P	0.068897	3.62012	5.71545	0.000235015	0.00618611
G2E3-AS1	1.47324	22.2915	3.91943	0.000236646	0.00622505
PDZRN3-AS1	7.56851	1.94405	-1.96095	0.000237238	0.00623662
SNX18P13	19.5645	2.21943	-3.13998	0.000237728	0.00624551
NR4A2	4396.04	2068.71	-1.08747	0.000238165	0.00625297
FAM25BP	41.9368	1.93524	-4.43763	0.000238498	0.00625548
ENTPD5	7399.96	2688.96	-1.46047	0.000238654	0.00625548
IGKV1-35	16.3984	0.726876	-4.49571	0.000238718	0.00625548
AC073910.1	11.4831	3.07761	-1.89964	0.000239741	0.00627827
LINC02492	0.226879	7.81596	5.10643	0.000240889	0.00630432
RNF122	1337.62	509.651	-1.39209	0.000242566	0.00634415
LEAP2	519.785	104.292	-2.31728	0.000243174	0.0063536
VSIG10L	7479.38	730.636	-3.35569	0.000243237	0.0063536
PRC1	1025.75	3342.43	1.70423	0.000243787	0.00636392
NR0B2	3305.99	849.621	-1.96019	0.00024412	0.00636854
AC122134.1	0	2.34569	Inf	0.000244296	0.00636909
ANO5	1201.68	425.6	-1.49748	0.000244583	0.00637253
C17orf78	2151.58	168.181	-3.67732	0.000244976	0.00637444
IGHV1OR15-9	487.953	57.3239	-3.08953	0.00024501	0.00637444
AL356489.2	108.072	30.9531	-1.80383	0.000245545	0.00638137
AL356867.1	133.494	8.04969	-4.05169	0.000247183	0.00641986
PLA2G7	236.045	967.849	2.03572	0.000247693	0.00642576
CALY	253.612	45.9945	-2.46309	0.000247723	0.00642576
RASD2	1257.35	485.627	-1.37246	0.000248302	0.00643671
FLG	5505.14	82.7217	-6.05637	0.000249345	0.00645808
ANPEP	227416	35094.2	-2.69603	0.000249441	0.00645808
LINC01055	58.618	11.2343	-2.38343	0.000250186	0.00647327
KRT2	97.2582	13.3636	-2.86351	0.000250741	0.00648353
MYOM3	114.697	632.521	2.46329	0.000252872	0.00653044
WFDC1	2185.57	863.592	-1.33959	0.000252873	0.00653044
DYNAP	681.802	39.7094	-4.1018	0.000253191	0.00653453
MIR497HG	139.631	39.1237	-1.8355	0.000255499	0.00658758
PBK	446.255	1539.25	1.78628	0.000255568	0.00658758
AC115619.1	248.56	7.3647	-5.07682	0.000256618	0.00660854
ZBTB47	2663.93	1201.41	-1.14882	0.000256723	0.00660854
SH3GL3	86.0855	15.4254	-2.48046	0.000256934	0.00660854
DSC3	8337.53	925.85	-3.17077	0.000257026	0.00660854
BUB1B	454.867	1705.4	1.90659	0.000257893	0.00662349
C5orf46	2.22923	36.4893	4.03286	0.00025793	0.00662349
SPRR3	229382	12373.2	-4.21246	0.00025831	0.0066291
IL6	1234.51	455.265	-1.43916	0.000260848	0.00669005
AC004264.2	24.7185	7.0243	-1.81517	0.000261439	0.00670101
AC010343.3	0.989479	15.8621	4.00277	0.000261906	0.00670878
DGAT1	20000.6	6732.96	-1.57073	0.000262223	0.00671272
AL512274.1	1386.22	357.772	-1.95405	0.000262992	0.00672777
ADARB1	2854.77	1334.77	-1.09678	0.000263139	0.00672777
TPD52L1	2377.18	821.801	-1.53239	0.000263818	0.00673756
ANGPT1	954.702	329.588	-1.53439	0.000263851	0.00673756
TMPRSS11BNL	681.837	45.804	-3.89588	0.00026621	0.00679359
RUNX1	2913.12	7950.96	1.44856	0.000268819	0.00685588
OFCC1	0.821983	16.0746	4.28953	0.000269775	0.00687599
SCEL	17500	1072.7	-4.02804	0.000270632	0.00689356
IGLVI-63	60.9425	2.55785	-4.57444	0.000271311	0.00690656
AL136982.5	29.831	1.95308	-3.93299	0.000271888	0.00691694
UGT1A7	526.92	31.2416	-4.07604	0.000273481	0.00695315
SLURP1	4615.83	273.035	-4.07943	0.000274084	0.00696417
LIPG	641.369	2134.03	1.73436	0.000274555	0.00697128
DEFA6	9246.51	347.178	-4.73516	0.000274704	0.00697128
CYS1	1186.34	460.471	-1.36534	0.000275904	0.00699741
LINC00163	18.2953	5.60745	-1.70606	0.000276532	0.007009
AC116917.1	14.515	4.06903	-1.83479	0.000278462	0.00705356
LINC02560	124.855	15.1266	-3.04509	0.000278895	0.00705842
DCLK2	847.091	309.525	-1.45246	0.000278998	0.00705842
CAPNS2	628.458	42.776	-3.87694	0.000279241	0.00706022
UNC5D	203.447	32.3588	-2.65242	0.000281846	0.0071217
HJURP	344.353	1297.53	1.91381	0.000282773	0.00714072
RPL7AP28	22.0048	6.24898	-1.81613	0.000283068	0.00714376
GPR17	184.425	53.0336	-1.79805	0.000284253	0.00716925
SLC6A14	705.995	3289.8	2.22027	0.000285257	0.00718844
AC105389.3	4.15736	0.882977	-2.23522	0.000285364	0.00718844
PLCXD3	638.312	161.145	-1.9859	0.00028692	0.00722321
AC097478.1	4.05181	87.7723	4.43713	0.00028746	0.00723234
FRMPD4	17.9171	5.69536	-1.65348	0.000288398	0.00725149
ZNF853	1380.86	543.556	-1.34506	0.000289404	0.00727234
CNTNAP2	299.385	1292.11	2.10966	0.000290359	0.00729186
FAR2P4	5.96707	84.2122	3.81893	0.0002909	0.00730099
PLSCR5	16.7854	2.02502	-3.0512	0.000291131	0.00730231
KRT78	19107.7	522.325	-5.19307	0.000291767	0.00731379
LEXM	255.114	29.2542	-3.12443	0.000292514	0.00732805
DHDH	625.903	96.6334	-2.69534	0.000294237	0.00736671
STON1-GTF2A1L	39.1759	11.7128	-1.74188	0.000297435	0.00743647
AP1S2	3206.94	1537.03	-1.06105	0.000297567	0.00743647
MIR4530	4.76689	1.10836	-2.10462	0.000297568	0.00743647
ZNF185	14991.1	2817.91	-2.41141	0.000297898	0.0074402
MYRIP	865.419	228.772	-1.91949	0.000299319	0.00746424
RBFOX3	685.589	146.709	-2.22438	0.000299482	0.00746424
PPM1L	4352.91	2096.99	-1.05366	0.000299507	0.00746424
SLC35F1	329.057	97.5427	-1.75423	0.000299589	0.00746424
IGHVII-51-2	18.2762	0.946083	-4.27185	0.000300823	0.00749043
IL1RN	37363.9	5838.14	-2.67806	0.000301518	0.00750182
PAX9	3743.12	431.213	-3.11777	0.00030219	0.00750624
RN7SL471P	12.1039	3.7873	-1.67623	0.000303123	0.00752486
NUF2	254.941	1018.48	1.99819	0.000303747	0.0075358
IGLV2-33	207.249	12.8496	-4.01158	0.000304013	0.00753784
IGLV3-17	19.2094	1.26073	-3.92949	0.000304728	0.007551
ATOH8	892.796	282.522	-1.65997	0.000305053	0.00755447
IGLV10-54	4013.87	523.356	-2.93913	0.000307337	0.00760645
GGH	909.122	3053.92	1.74812	0.000308713	0.00763129
EDN2	362.642	77.096	-2.23382	0.000309408	0.0076423
PRAP1	20799.5	3274.7	-2.66711	0.000309531	0.0076423
DSP	77113	30862.4	-1.32112	0.00030996	0.00764828
TMEFF2	75.7825	22.1637	-1.77367	0.000310954	0.00766821
IRF4	2339.74	597.118	-1.97026	0.000312165	0.00769343
MSR1	437.549	1733.18	1.98591	0.00031452	0.00774218
ENPP7	4655.19	35.1666	-7.04849	0.000315259	0.00775572
AL033380.1	8.53477	1.12859	-2.91883	0.000317208	0.00779899
TNFAIP8L3	677.821	197.12	-1.78183	0.000317655	0.00780528
GINS1	386.635	1369.97	1.8251	0.000318019	0.00780956
AC116407.1	155.848	33.7841	-2.20572	0.000318556	0.00781507
FERMT1	3087.3	8294.53	1.42582	0.000318625	0.00781507
SERPINB3	10502.4	763.412	-3.78212	0.00031944	0.00783039
PPM1H	822.303	2529.06	1.62086	0.00031977	0.00783143
KIF2C	615.702	2055.06	1.73888	0.000319865	0.00783143
LINC01634	17.9848	3.81797	-2.2359	0.000320339	0.00783837
HTR1E	44.2973	4.90068	-3.17617	0.000323901	0.00792081
CST2	26.9216	268.577	3.3185	0.000324664	0.00793472
MC2R	0.248894	6.09758	4.61463	0.000326142	0.00796609
TMEM82	1093.1	191.249	-2.5149	0.000327236	0.00798807
AC007495.1	57.4584	17.896	-1.68288	0.000327491	0.00798809
COL8A1	1247.6	4693.15	1.91141	0.000327626	0.00798809
CHP2	4672.5	580.945	-3.00772	0.000328074	0.00799424
TPSAB1	3766.69	1287.66	-1.54854	0.000329557	0.00802562
E2F1	499.149	1675.55	1.74709	0.000330107	0.00803425
PDE1C	887.387	306.567	-1.53336	0.000330502	0.00803908
NLGN1	363.943	108.335	-1.74822	0.000332864	0.00809172
EVPL	21535.5	6213.76	-1.79318	0.000333603	0.00810489
PBX3	3454.46	1714.43	-1.01073	0.000334863	0.00813068
LINC01163	0.358783	12.2156	5.08947	0.000335236	0.00813493
APOE	5768.48	18392.5	1.67286	0.000335981	0.00814818
PGA3	155880	10197.3	-3.93418	0.00033634	0.00815207
DUXAP8	14.049	183.086	3.70398	0.00033686	0.00815984
RASGEF1C	100.043	28.12	-1.83095	0.000337579	0.00817243
HOPX	8295.3	1918.62	-2.11223	0.000339196	0.00820674
INMT	1297.95	531.842	-1.28717	0.000339987	0.00822104
PGGHG	799.717	2735.9	1.77445	0.000340805	0.00823596
LINC00641	1339.49	551.989	-1.27897	0.000341838	0.00825449
TSHZ3	1805.4	849.046	-1.0884	0.000341975	0.00825449
MTHFD1L	536.486	1973.13	1.87887	0.000342376	0.00825931
SLC10A4	80.0777	22.832	-1.81034	0.000344466	0.00830484
AP001554.1	23.0479	3.63644	-2.66404	0.000345089	0.00831498
AC138649.4	6.48317	1.72902	-1.90675	0.000346781	0.00834742
CRTAC1	398.019	97.968	-2.02246	0.000346842	0.00834742
AC011287.1	1.89836	30.9787	4.02845	0.00034797	0.00836964
AC124312.3	47.2611	14.1563	-1.7392	0.000349522	0.00839682
AC244669.2	20.5494	6.27635	-1.7111	0.000349588	0.00839682
CYP11A1	153.134	37.5144	-2.02928	0.000349714	0.00839682
SPAG5	747.006	2390.34	1.67802	0.000351641	0.00843816
KRT13	344337	21876	-3.9764	0.000352338	0.00844994
IGHV3-25	85.9337	6.99406	-3.61902	0.000352752	0.00845492
SNAP91	164.029	47.9918	-1.7731	0.000354257	0.00848548
EXO1	188.505	831.923	2.14185	0.000354441	0.00848548
KRTAP4-1	0.511757	43.2464	6.40098	0.000359358	0.00859818
IGLV7-35	32.9962	1.94966	-4.081	0.00036175	0.00865037
SGCE	2282.62	1034.74	-1.14142	0.000362173	0.00865544
AC012531.5	0.03187	2.54139	6.31728	0.000365979	0.00874129
AC093390.1	9.68698	2.69249	-1.84711	0.000366474	0.00874585
SERPINB12	102.161	8.92961	-3.51611	0.000366597	0.00874585
FLNC	57937.7	16468.2	-1.81482	0.000367135	0.00875361
DNMT3B	134.143	684.999	2.35233	0.000368879	0.00878926
LDOC1	1772.5	721.529	-1.29665	0.000369172	0.00878926
ALDOC	3293.46	1129.31	-1.54416	0.00036982	0.00879319
TMEM236	1446.78	157.771	-3.19694	0.000369867	0.00879319
CLVS2	134.018	33.6723	-1.99279	0.00037104	0.00881595
TP53AIP1	192.629	20.55	-3.22862	0.000371696	0.00882643
IGKV1-27	6943.51	1394.39	-2.31603	0.000374081	0.00887793
TRPM2-AS	33.7354	271.15	3.00676	0.000374803	0.00888991
IGLV9-49	3162.8	309.605	-3.35271	0.000376559	0.00892642
IGHV3OR16-9	353.74	59.6178	-2.56887	0.000377109	0.00893428
MAB21L3	615.985	55.7958	-3.46467	0.000381299	0.00902833
KRT15	19067	1866.07	-3.353	0.000382353	0.00904464
PNOC	362.485	76.808	-2.23859	0.000382429	0.00904464
CXCL14	16666	6171.42	-1.43323	0.000385039	0.00910113
TNFAIP8L1	3949.14	1965.59	-1.00658	0.000386755	0.00913641
NLRP6	1976.3	344.995	-2.51816	0.000387755	0.00915478
SLCO1B1	0.809716	13.9573	4.10746	0.000389019	0.00917932
SLC8A1	2482.17	1179.05	-1.07398	0.000392208	0.00924062
KLK13	13821.1	837.442	-4.04474	0.000392403	0.00924062
DUOX1	5670.33	1448.02	-1.96935	0.000392518	0.00924062
BCHE	863.422	197.561	-2.12777	0.000392919	0.00924475
CRHBP	83.7862	24.2002	-1.79169	0.00039327	0.0092477
NCCRP1	11373.3	814.315	-3.80392	0.000393608	0.00925034
CLPSL2	0.530149	8.64777	4.02786	0.00039527	0.0092841
SPINK7	4990.91	190.598	-4.7107	0.000396131	0.00929898
AC092834.1	32.6715	6.46338	-2.33767	0.000396934	0.00930765
IGKV1-22	7.27204	1.07024	-2.76443	0.000396954	0.00930765
OLFML2B	782.603	2876.08	1.87775	0.000397446	0.00931386
IGKV1-16	8752.56	1572.84	-2.47633	0.000398916	0.00934188
MCM2	1526.86	4353.43	1.51159	0.000399097	0.00934188
LINC00582	40.7743	7.94941	-2.35874	0.000400994	0.00938092
ANXA1	105234	15352.9	-2.77701	0.000402882	0.00941436
MIR215	40.0095	7.85475	-2.3487	0.000403717	0.00942849
MAGI2	809.512	290.184	-1.48008	0.000404398	0.00943902
PAIP2B	1248.72	400.247	-1.64149	0.00040489	0.00944096
AC008056.1	5.32332	1.56981	-1.76174	0.000404942	0.00944096
AC034223.2	0.0947829	2.63486	4.79695	0.00040545	0.00944744
CYP2D6	1036.67	144.383	-2.84399	0.000406077	0.00945625
GHRL	2993.54	396.601	-2.91609	0.000406289	0.00945625
ADRA1A	81.0528	21.8701	-1.8899	0.000407661	0.00948279
DCSTAMP	3.39377	47.0458	3.7931	0.000408121	0.00948812
RECK	1570.9	644.831	-1.2846	0.000410046	0.00952746
PDLIM2	3796.15	1491.12	-1.34815	0.000414595	0.00962017
IVL	6125.22	446.285	-3.77873	0.000414739	0.00962017
ANKRD20A10P	16.4768	4.50918	-1.8695	0.000417552	0.00967666
RANBP3L	92.9319	26.3689	-1.81734	0.00041788	0.00967666
PGLYRP3	917.645	86.496	-3.40723	0.000417883	0.00967666
HMMR	469.321	1605.11	1.77403	0.00041909	0.00969914
AL158206.1	3267.58	942.742	-1.79329	0.000420027	0.00971535
AP003548.1	11.2561	3.38774	-1.73232	0.000420482	0.00972039
AL391361.3	20.3507	1.08614	-4.22779	0.000422314	0.00975725
IGKV3-20	49085.9	12315.8	-1.9948	0.000424321	0.00979808
ABAT	3623.32	1308.67	-1.46921	0.000426498	0.00983793
OGN	6524.22	2446.19	-1.41527	0.000426526	0.00983793
AC090502.1	1.65655	19.0953	3.52697	0.000427926	0.00985667
TMEM79	2400.43	575.626	-2.06009	0.000428211	0.00985667
RFC3	586.207	2004.63	1.77385	0.00042837	0.00985667
THY1	2451.6	7888.45	1.68602	0.000428646	0.00985667
F2R	1845.01	5211.85	1.49817	0.000428704	0.00985667
LINC01082	173.955	38.4036	-2.1794	0.000428781	0.00985667
MT1G	10236.9	2661.69	-1.94337	0.000430382	0.00988793
LIPF	673030	51131.9	-3.71838	0.000431076	0.00989827
PNLIPRP3	173.196	6.47351	-4.74171	0.000431314	0.00989827
WDR62	315.822	1215.2	1.94401	0.000432639	0.00992311
PLIN5	298.242	82.5179	-1.85371	0.000433699	0.00993745
LINC02544	1.09384	16.5292	3.91754	0.000433831	0.00993745
AC010547.2	2.09234	34.1308	4.02788	0.000433991	0.00993745
ETFDH	3502.59	1353.26	-1.37198	0.000435509	0.00996663
AC093787.1	24.2277	4.32816	-2.48483	0.000435771	0.00996709
MATN3	70.1311	443.147	2.65966	0.000438454	0.0100229
IGKV2-24	4745.42	817.492	-2.53726	0.000439252	0.0100355
LINC01967	0.684523	10.9522	3.99998	0.000442431	0.0101025
PLK1	1482.61	4170.77	1.49218	0.000443127	0.0101128
HBA2	2902.84	832.038	-1.80274	0.000443491	0.0101154
INKA2	1149.01	441.868	-1.3787	0.00044434	0.0101292
NRG3	105.667	32.534	-1.6995	0.000447377	0.0101887
UGT1A1	2920.36	227.384	-3.68294	0.000447677	0.0101887
LINC01639	0.0345021	5.24708	7.24869	0.000447696	0.0101887
IGLC7	6751.61	690.543	-3.28943	0.000450115	0.0102377
IL20RB	1587.86	212.672	-2.90039	0.000450578	0.0102377
PHYHD1	1122.05	375.997	-1.57734	0.000450599	0.0102377
SLC5A4	439.951	36.776	-3.5805	0.00045205	0.0102534
FUT9	2279.79	554.722	-2.03907	0.000452087	0.0102534
TCP11L2	1786.44	648.864	-1.4611	0.000452476	0.0102534
RNA5SP18	0.140524	4.26913	4.92505	0.000452541	0.0102534
SNTA1	2411.9	1027.87	-1.23052	0.000454024	0.0102813
CNTNAP3P2	58.0845	18.1925	-1.67481	0.000460256	0.0104167
MIR3189	1.12531	14.1858	3.65606	0.00046112	0.0104305
AC124067.4	54.6403	355.605	2.70224	0.000462088	0.0104466
IL20RB-AS1	10.2556	2.6632	-1.94517	0.000465276	0.010508
APOBEC2	426.799	96.1017	-2.15092	0.000465315	0.010508
ABCG8	1127.24	112.638	-3.32302	0.000465813	0.0105135
CAPNS1P1	6.33125	1.06578	-2.57058	0.000468887	0.010577
FAM117A	2969.15	1228.87	-1.27271	0.000471272	0.0106192
HSPB2	98.2329	30.0828	-1.70727	0.000472427	0.0106339
AFAP1-AS1	736.857	2919.11	1.98607	0.00047254	0.0106339
SOWAHA	2441.78	773.246	-1.65893	0.000472702	0.0106339
AC084880.1	119.379	38.2461	-1.64217	0.000473258	0.0106405
HDC	427.534	105.709	-2.01594	0.000473998	0.0106513
CACNA2D3	280.639	78.0311	-1.84659	0.000474324	0.0106528
AC008268.1	78.2508	5.9434	-3.71874	0.000474658	0.0106545
IFI6	7434.86	19531.6	1.39343	0.000475487	0.0106672
IGLV1-47	16146.8	3432.84	-2.23378	0.000478202	0.0107223
CACNA1C	3841.56	1824.27	-1.07437	0.000479037	0.0107351
LPAR1	2347.85	935.446	-1.32761	0.000480456	0.0107611
DSG3	19778.5	2651.49	-2.89906	0.000481083	0.0107692
SIK1B	1647.19	709.198	-1.21575	0.000484094	0.0108307
HSPB1	89357.6	42153.8	-1.08393	0.000485049	0.0108462
GSDMC	580.379	89.7597	-2.69286	0.000486618	0.0108739
AC131532.1	1.1399	15.702	3.78397	0.000486821	0.0108739
KPRP	1596.05	44.9646	-5.14957	0.000487717	0.010888
ACSL5	26496.8	10766.3	-1.29929	0.000488374	0.0108967
GRIN2A	853.362	306.939	-1.47521	0.000490438	0.0109369
ASPDH	166.926	20.8602	-3.00038	0.00049244	0.0109717
AC090618.1	8.21156	2.02885	-2.017	0.000492536	0.0109717
AQP7	685.142	164.596	-2.05748	0.000494963	0.0110152
AP002761.4	832.2	229.344	-1.85942	0.000495025	0.0110152
HNF4A-AS1	226.014	42.0217	-2.42721	0.000495821	0.0110269
ABLIM3	2825.56	1238.13	-1.19037	0.000496979	0.0110467
ONECUT3	736.988	1980.82	1.42639	0.000500777	0.0111251
PLEKHS1	1058.39	3100.35	1.55057	0.000501518	0.0111355
GACAT2	28.5319	9.14144	-1.64208	0.000502887	0.0111598
LINC00941	16.6332	190.35	3.51652	0.000503572	0.011169
ALDH6A1	5025.2	2091.99	-1.2643	0.000505984	0.0112164
AC079467.1	9.08504	2.37273	-1.93694	0.000506622	0.0112245
AC022639.1	0.342015	8.13721	4.5724	0.000510341	0.0113008
RNF222	424.819	25.9586	-4.03257	0.000517105	0.0114444
ACADS	5781.99	2128.57	-1.44168	0.000518574	0.0114707
IGHV3-72	3093.24	547.569	-2.498	0.000522566	0.0115528
IKZF2	1822.34	720.782	-1.33816	0.000522861	0.0115531
DUXAP10	7.49296	103.501	3.78797	0.000523483	0.0115606
GSTM1	2674.38	779.144	-1.77924	0.000525818	0.0116022
LINC00365	530.833	103.471	-2.35903	0.000525934	0.0116022
CDCA2	245.257	965.155	1.97646	0.000527156	0.0116223
SMIM5	891.841	222.169	-2.00513	0.00052741	0.0116223
IGLV2-34	719.351	34.5199	-4.3812	0.000528866	0.0116429
ITGA9	3627.28	1809.7	-1.00314	0.000528911	0.0116429
HTR3B	23.5007	5.64201	-2.05843	0.000531465	0.0116928
KIF20A	548.759	1824.15	1.73298	0.000532119	0.0117009
LRRK2	1555.31	638.627	-1.28415	0.000532761	0.0117087
TNNI3	10.1686	104.174	3.3568	0.000533371	0.0117159
LRRC15	264.459	1071.38	2.01836	0.000533719	0.0117173
AL158055.1	12.8059	3.56402	-1.84523	0.000537677	0.0117978
AC009123.1	26.0402	3.10369	-3.06868	0.00053978	0.0118376
C12orf75	2825.2	6568.45	1.2172	0.000543381	0.0119102
CYP4F29P	762.51	57.6708	-3.72484	0.000548258	0.0120107
FAM25C	10.9293	0.773027	-3.82154	0.000549955	0.0120415
MCM4	2937.18	7651.12	1.38124	0.000550741	0.0120522
RRAS	8916.33	4450.98	-1.00233	0.000551677	0.0120562
IGHV1OR15-2	585.871	95.1758	-2.62192	0.000551739	0.0120562
ALDH3A2	11629.1	5110.57	-1.18619	0.000551803	0.0120562
LINC00940	24.0226	6.11756	-1.97336	0.00055314	0.012079
LMOD3	118.056	37.8347	-1.64169	0.000553972	0.0120888
ZNF471	509.585	159.015	-1.68016	0.000554178	0.0120888
GLI3	1611.18	731.604	-1.13898	0.000554806	0.012096
BDKRB1	450.54	133.247	-1.75755	0.000555741	0.01211
IGHV3-11	5694.68	1378.23	-2.0468	0.000556591	0.012122
CERS3	1462.19	134.499	-3.44247	0.000562457	0.0122368
PPP1R14D	1911.12	555.317	-1.78304	0.000564077	0.0122644
MAGEA11	1.73815	94.9954	5.77224	0.000564322	0.0122644
SLITRK5	413.485	132.278	-1.64426	0.000565259	0.0122782
SDCBP2	10912.5	4153.57	-1.39356	0.000566926	0.0123079
GSG1L	31.7356	7.95959	-1.99534	0.000570725	0.0123838
DPPA2P4	8.4912	2.41372	-1.81471	0.000573235	0.0124317
LINC02158	37.5995	7.95752	-2.24032	0.000575211	0.012468
PDE1B	786.867	295.814	-1.41143	0.000576521	0.0124898
IGKV1-32	9.475	0.646441	-3.87354	0.000579002	0.0125303
CHAD	429.85	104.351	-2.04239	0.0005812	0.0125712
IGKV7-3	112.958	11.5684	-3.28753	0.000581729	0.012576
IGLV5-45	2167.16	411.72	-2.39607	0.000582768	0.0125918
PKHD1L1	267.422	70.1443	-1.93072	0.000584502	0.0126227
IGHV3-15	15702.5	3278.98	-2.25968	0.000584882	0.0126242
IGKV1OR2-3	155.461	9.67481	-4.00617	0.000585319	0.012627
LINC02487	641.418	92.596	-2.79224	0.00058811	0.0126805
SLC16A9	956.867	266.511	-1.84412	0.000590522	0.0127259
SYNPO2	81348.3	23036.3	-1.8202	0.00059116	0.0127329
HPDL	268.401	962.312	1.84211	0.000593256	0.0127714
LINC02428	1.88052	20.1922	3.42459	0.00059959	0.0129009
CASC9	52.54	319.784	2.60561	0.000600357	0.0129107
TTK	382.689	1351.65	1.82047	0.000600884	0.0129148
DCDC2	89.3269	412.335	2.20665	0.000601181	0.0129148
IGHV6-1	1162.2	176.295	-2.72079	0.000603166	0.0129507
MYB	598.286	1912.02	1.67619	0.000604195	0.012966
RAD51AP1	256.262	941.928	1.878	0.000605204	0.0129757
AC015845.2	12.369	3.68445	-1.7472	0.000605312	0.0129757
PTH1R	201.923	57.8007	-1.80465	0.000605597	0.0129757
TTLL7	1636.43	721.817	-1.18084	0.000609321	0.0130487
SAGE1	0.980959	88.3195	6.4924	0.000611381	0.013086
KPNA2	3306.73	8500.33	1.36211	0.000611812	0.0130884
CLCA4	15464.7	1190.54	-3.69928	0.000614103	0.0131305
AC009299.2	186.13	58.1814	-1.67768	0.000615116	0.0131417
LINC02177	61.9155	15.0881	-2.03689	0.000615268	0.0131417
SPARC	21884.5	61165.2	1.4828	0.000616928	0.0131703
PDILT	295.375	30.5362	-3.27395	0.000621772	0.0132623
SLC46A2	53.8251	14.2306	-1.91928	0.000621881	0.0132623
SLC5A9	1222.7	216.869	-2.49517	0.000624255	0.0133039
ZNF667-AS1	806.669	282.189	-1.51531	0.000624483	0.0133039
OSBPL1A	4201.15	2063.6	-1.02562	0.000628414	0.0133807
CRY2	3935.94	1840.39	-1.0967	0.000629119	0.0133888
LINC01081	25.3424	7.38819	-1.77826	0.000629957	0.0133997
ILK	1636.8	708.825	-1.20738	0.000631745	0.0134212
RIC3	465.905	143.676	-1.69722	0.000631942	0.0134212
VIPR2	488.84	156.294	-1.6451	0.000631953	0.0134212
RRM2	2326.19	5821.56	1.32344	0.000633001	0.0134365
IGLV4-3	1093.56	26.5088	-5.36642	0.00063468	0.0134612
RHCG	78502.8	6426.68	-3.6106	0.000634822	0.0134612
AC105046.1	50.6498	16.6394	-1.60595	0.000636237	0.0134843
GRIA1	85.7931	27.3511	-1.64926	0.000639094	0.0135308
AL162413.1	3.10681	34.0803	3.45543	0.000641214	0.0135687
FETUB	171.414	11.3852	-3.91225	0.00064239	0.0135866
ATP2B2	129.197	29.1867	-2.14619	0.000643822	0.0136099
SOCS2	2179.48	946.157	-1.20383	0.000646806	0.0136659
SUSD2	5011.45	1194.03	-2.06939	0.000651431	0.0137565
PLXNB3	1388.8	653.575	-1.08741	0.000652704	0.0137763
AC093159.1	18.0989	4.10687	-2.1398	0.000655068	0.0138191
SLC27A6	119.52	31.4543	-1.92592	0.000655733	0.013826
AC005180.2	61.2211	19.5784	-1.64477	0.000659792	0.0139045
CA1	3987.68	243.434	-4.03395	0.00066183	0.0139319
CNRIP1	1307.59	522.47	-1.32349	0.000662035	0.0139319
TINCR	648.353	103.754	-2.64361	0.000662111	0.0139319
AC011374.1	71.2753	6.69721	-3.41177	0.000664556	0.013969
GLIPR2	2542.99	1126.4	-1.17481	0.000666741	0.0140077
CFAP47	2.65905	63.1503	4.5698	0.000669113	0.0140487
PTK7	1922.37	5311.78	1.46631	0.000669532	0.0140487
ANXA10	16163.9	5066.29	-1.67377	0.000669722	0.0140487
AC073862.2	6.32737	1.76072	-1.84544	0.00067188	0.0140868
ELFN1-AS1	48.5574	306.726	2.65919	0.000674625	0.0141371
IGKV1D-27	426.954	58.5822	-2.86554	0.000676386	0.0141668
SLCO1A2	2.98293	59.9335	4.32856	0.000679998	0.0142352
LVRN	94.6139	27.9843	-1.75744	0.000682019	0.0142702
ECM1	32327.2	4274.12	-2.91905	0.000687514	0.0143778
PLCD1	2177.07	884.096	-1.30012	0.000688764	0.014395
MEIS1-AS3	18.5564	5.9263	-1.64671	0.000689038	0.014395
AC245297.1	221.506	69.5962	-1.67027	0.000691442	0.0144379
AC091133.4	0.274177	5.36969	4.29166	0.000692747	0.0144578
BRCA2	427.231	1413.57	1.72626	0.000693283	0.0144616
KLK11	5698.32	1668.91	-1.77163	0.000698442	0.0145618
AC009269.4	10.5055	3.21151	-1.70982	0.00069966	0.0145798
ADRA1D	768.401	184.862	-2.05541	0.000703507	0.0146525
CRISP3	11059.6	617.069	-4.16373	0.000705528	0.0146872
FAM124A	1132.16	490.956	-1.20541	0.000706752	0.0147046
SLC39A10	623.957	2124.88	1.76787	0.000707084	0.0147046
KIF18A	202.811	833.882	2.0397	0.000708111	0.0147185
TGM5	246.736	30.8265	-3.00072	0.000708625	0.0147217
C1QTNF6	322.163	1208.99	1.90795	0.000709268	0.0147255
CES1P2	4.8382	0.95518	-2.34063	0.000710316	0.0147255
CNR1	827.073	293.484	-1.49473	0.0007105	0.0147255
AC078925.3	21.3095	6.25895	-1.7675	0.000710604	0.0147255
DCT	36.4872	12.1323	-1.58854	0.000712134	0.0147498
AC127071.2	0	1.85366	Inf	0.000713141	0.0147632
LEMD1	15.4324	168.358	3.4475	0.000714423	0.0147823
IGLV11-55	19.3342	2.60006	-2.89453	0.000714966	0.0147861
CDC25B	3070.53	8434.4	1.4578	0.00071545	0.0147886
IGHV4-61	1754.79	456.431	-1.94283	0.000716744	0.0148079
ID3	6421.11	2529.35	-1.34406	0.000721456	0.0148977
LAYN	1112.24	473.093	-1.23327	0.000722709	0.0149161
ANKRD20A11P	387.143	42.4547	-3.18887	0.000723513	0.0149252
AL138974.1	0	3.22587	Inf	0.000725397	0.0149513
ELFN2	15.0835	158.675	3.39503	0.000725929	0.0149513
PRSS27	4482.38	387.48	-3.53207	0.000725943	0.0149513
EVPLL	30.9303	8.1416	-1.92564	0.000726252	0.0149513
EPS8L1	7516.52	3298.17	-1.1884	0.000726604	0.0149513
C3orf18	642.114	201.726	-1.67044	0.000727813	0.0149687
CDKN2B-AS1	455.705	73.9004	-2.62445	0.000731826	0.0150385
RPL7P3	4.55942	1.29665	-1.81406	0.000732308	0.0150385
NR2F1-AS1	638.715	224.172	-1.51056	0.000734703	0.0150802
ERVMER61-1	0.068897	14.1939	7.68661	0.000738768	0.015156
DUOXA1	1414.35	324.373	-2.12442	0.00073969	0.0151673
MIR770	3.91919	0.956883	-2.03414	0.000743011	0.0152278
IGLJ2	95.0481	11.0578	-3.1036	0.000747966	0.0153217
PADI1	2852.01	273.616	-3.38175	0.000748904	0.0153333
GDPD5	416.46	1502.18	1.85081	0.000750248	0.0153493
AL132642.1	47.1801	14.9467	-1.65835	0.000750434	0.0153493
AC004951.2	148.51	42.2341	-1.81408	0.000751893	0.0153715
SLC5A11	199.734	30.3062	-2.72039	0.000752797	0.0153772
KLHL30-AS1	17.4901	5.33811	-1.71214	0.000754102	0.0153932
CA11	967.423	347.743	-1.47613	0.000757465	0.0154469
AC016550.2	0.81166	11.8543	3.8684	0.000759837	0.0154798
SUSD4	1495.28	512.087	-1.54596	0.00076109	0.0154977
AMH	35.2221	286.65	3.02474	0.000763959	0.0155426
CABP7	82.6853	25.7382	-1.68372	0.000764053	0.0155426
AC078993.1	113.792	33.3111	-1.77233	0.000764657	0.0155472
HNF1A-AS1	586.928	1617.44	1.46246	0.00076869	0.0156214
AC011604.2	0.0740256	2.76493	5.22307	0.000771798	0.0156768
GTSE1	392.45	1330.98	1.76191	0.000773188	0.0156906
MAPK3	18908.1	8267.29	-1.19352	0.000773245	0.0156906
LL22NC03-63E9.3	19.0646	4.15258	-2.19881	0.000778861	0.0157968
TMEM40	1815.78	186.819	-3.28088	0.00078109	0.0158342
DHRS7	6934.43	2706.55	-1.35732	0.000782146	0.0158477
MIR149	8.58505	1.2613	-2.76691	0.000783101	0.0158592
FGF14-AS2	123.123	36.8622	-1.73989	0.000784955	0.0158889
VLDLR	1561.02	625.637	-1.31909	0.000792455	0.0160328
C7orf69	0.221238	4.98582	4.49416	0.000795779	0.0160922
LINC01691	0.095603	3.28262	5.10165	0.000796816	0.0161052
ANKRD53	187.484	55.9611	-1.74427	0.000799493	0.0161513
[truncated: 738 more rows]
