# Supplementary material for: Development and Validation of a Prognostic Nomogram for Gastric Cancer Based on DNA Methylation-Driven Differentially Expressed Genes
Source: Int J Biol Sci. 2020 Feb 10;16(7):1153–65. doi: 10.7150/ijbs.41587 (PMC7053317; doi:10.7150/ijbs.41587)
Supplement: Supplementary file 3 — Supplementary table 2. [file ijbsv16p1153s3.xlsx]

## Sheet: Sheet1
gene	normalMean	tumorMean	logFC	pValue	adjustP	correlation	corPavlue
CXADR	0.415895	0.212152	-0.97112	2.83164e-14	4.33242e-12	-0.63257	2.66281e-05
CDCP1	0.394033	0.20954	-0.911089	3.88086e-13	5.93771e-11	-0.559397	0.000318987
GIPC2	0.306205	0.151575	-1.01447	1.63022e-12	2.49424e-10	-0.56463	0.000272227
GRB7	0.50659	0.321179	-0.657441	2.89718e-12	4.43268e-10	-0.535578	0.000635549
CDO1	0.354266	0.616152	0.798454	2.39151e-11	3.65901e-09	-0.730488	2.86102e-07
CCDC106	0.0865515	0.195122	1.17275	5.35144e-11	8.1877e-09	-0.537407	0.00060386
CYTIP	0.302427	0.692577	1.19539	1.80334e-10	2.75911e-08	-0.628834	3.0697e-05
LRRC4	0.559052	0.729773	0.384465	4.89244e-10	7.48543e-08	-0.520077	0.000969196
TRIM22	0.36873	0.616089	0.740575	1.2589e-09	1.92612e-07	-0.592939	0.000110098
EFEMP1	0.302928	0.537646	0.82768	2.17734e-09	3.33133e-07	-0.592261	0.000112621
PLEKHG6	0.646766	0.452679	-0.514754	3.09287e-09	4.73209e-07	-0.571973	0.000216961
CSNK1E	0.428736	0.280877	-0.610151	7.27041e-09	1.11237e-06	-0.519091	0.000994888
MYO1A	0.60828	0.412834	-0.559175	7.27041e-09	1.11237e-06	-0.547957	0.000447047
CELA3A	0.581649	0.692715	0.252115	9.87061e-09	1.5102e-06	-0.53059	0.000729586
DYNLRB2	0.103304	0.283119	1.45451	1.46777e-08	2.24568e-06	-0.632226	2.69816e-05
WBP1L	0.29407	0.486452	0.72614	1.46777e-08	2.24568e-06	-0.572109	0.000216042
ZSCAN12	0.112775	0.430064	1.9311	1.64579e-08	2.51807e-06	-0.61214	5.66858e-05
CHST10	0.072135	0.283446	1.9743	3.22287e-08	4.93099e-06	-0.588851	0.000126129
CELA3B	0.566722	0.676494	0.255436	4.4688e-08	6.83726e-06	-0.706359	1.03442e-06
RAB25	0.542429	0.38709	-0.486765	5.53867e-08	8.47416e-06	-0.657674	9.73758e-06
SSUH2	0.758987	0.597431	-0.345302	6.16023e-08	9.42515e-06	-0.522729	0.000902965
ZNF677	0.403408	0.615513	0.609548	9.36821e-08	1.43334e-05	-0.564785	0.000270949
POU4F1	0.194325	0.516524	1.41036	1.03874e-07	1.58928e-05	-0.536213	0.000624391
ZNF569	0.0554463	0.328542	2.56691	2.10543e-07	3.22131e-05	-0.533414	0.000674925
RCSD1	0.171195	0.331237	0.952227	2.32372e-07	3.55529e-05	-0.580106	0.000167678
NPY	0.326074	0.556829	0.772034	2.58155e-07	3.94977e-05	-0.521147	0.00094197
ZFP82	0.0724067	0.259412	1.84105	3.42904e-07	5.24643e-05	-0.681673	3.39888e-06
GALNT11	0.191036	0.0851854	-1.16516	3.77428e-07	5.77465e-05	-0.528708	0.000768161
RNLS	0.525251	0.672761	0.357086	4.56531e-07	6.98492e-05	-0.602095	8.06517e-05
KLF8	0.25767	0.519809	1.01246	5.01704e-07	7.67608e-05	-0.519523	0.000983573
GPR143	0.379671	0.555799	0.549814	6.04969e-07	9.25603e-05	-0.607364	6.71325e-05
DNAJA4	0.84214	0.707162	-0.25202	7.66647e-07	0.000117297	-0.57702	0.000185052
TUBB6	0.174826	0.328148	0.908427	8.74331e-07	0.000133773	-0.537898	0.000595601
MAP1LC3A	0.863343	0.756705	-0.190202	1.42387e-06	0.000217852	-0.533343	0.00067627
GNAZ	0.0942583	0.200932	1.09202	1.52995e-06	0.000234082	-0.549173	0.000431536
RHOJ	0.238724	0.34663	0.538055	2.52038e-06	0.000385618	-0.584861	0.000143772
ADHFE1	0.218283	0.335504	0.620133	2.9875e-06	0.000457087	-0.663272	7.68204e-06
ADCYAP1	0.315603	0.479762	0.604207	3.84272e-06	0.000587937	-0.554981	0.0003639
PODN	0.364028	0.476283	0.387769	4.92362e-06	0.000753313	-0.587754	0.000130773
AJAP1	0.502436	0.660259	0.394092	5.79599e-06	0.000886787	-0.542805	0.000518393
FUZ	0.0291146	0.188014	2.69102	5.79599e-06	0.000886787	-0.706441	1.03014e-06
LRFN5	0.269776	0.469701	0.799982	6.17574e-06	0.000944888	-0.526171	0.00082301
ZNF471	0.378889	0.525181	0.471039	6.60824e-06	0.00101106	-0.747114	1.08736e-07
FUT2	0.533542	0.417925	-0.352357	8.08648e-06	0.00123723	-0.539486	0.000569569
ZNF175	0.0657451	0.137578	1.06529	8.93937e-06	0.00136772	-0.570923	0.000224191
TDRD5	0.53769	0.389068	-0.466753	9.24229e-06	0.00141407	-0.536	0.000628112
SLC39A14	0.36709	0.287589	-0.352124	1.01261e-05	0.0015493	-0.522095	0.000918431
GSDMB	0.798002	0.637946	-0.322958	1.28593e-05	0.00196747	-0.826336	2.9986e-10
SOX11	0.396039	0.560338	0.500655	1.49045e-05	0.00228039	-0.58985	0.000122026
FADS1	0.176961	0.315851	0.835813	1.73495e-05	0.00265448	-0.53921	0.00057402
GUCY2C	0.575104	0.394643	-0.543276	2.34019e-05	0.0035805	-0.653877	1.14047e-05
C1orf210	0.518765	0.400119	-0.37465	2.45465e-05	0.00375561	-0.538243	0.000589865
ZNF667	0.342661	0.511929	0.579161	2.71182e-05	0.00414909	-0.578736	0.000175202
ALX1	0.25497	0.465527	0.868538	2.9176e-05	0.00446393	-0.541196	0.000542665
PPP1R14D	0.759176	0.570206	-0.412951	3.06336e-05	0.00468694	-0.548769	0.000436631
NOS2	0.458467	0.347719	-0.398895	4.18622e-05	0.00640492	-0.580856	0.000163688
PNLDC1	0.946419	0.901533	-0.0700993	5.68526e-05	0.00869845	-0.578205	0.000178198
ZNF135	0.542677	0.633352	0.222915	6.37042e-05	0.00974674	-0.526729	0.000810657
DYRK1B	0.0299836	0.118521	1.9829	7.82497e-05	0.0119722	-0.560999	0.000303965
EPS8L3	0.643673	0.514562	-0.322983	7.93591e-05	0.0121419	-0.578998	0.000173743
KCNC3	0.190819	0.301531	0.660103	8.37452e-05	0.012813	-0.547186	0.000457132
ZNF354C	0.18414	0.393417	1.09526	8.95964e-05	0.0137083	-0.695517	1.76956e-06
MICU3	0.135779	0.339813	1.32348	9.58245e-05	0.0146611	-0.543181	0.000512859
OSMR	0.205924	0.123293	-0.740018	0.000116996	0.0179003	-0.553678	0.000378192
PHTF1	0.0616441	0.132951	1.10886	0.000143083	0.0218917	-0.563366	0.00028292
COX6A2	0.696897	0.748163	0.102408	0.000160571	0.0245673	-0.668327	6.17473e-06
PTF1A	0.464865	0.566681	0.285726	0.000196207	0.0300196	-0.563173	0.000284589
ZNF264	0.126378	0.226994	0.844912	0.000207668	0.0317732	-0.736226	2.06551e-07
ACAP1	0.448022	0.568106	0.34259	0.000237265	0.0363016	-0.623049	3.81197e-05
ZNF572	0.420598	0.352339	-0.255477	0.000237265	0.0363016	-0.656042	1.04246e-05
UBB	0.0493208	0.0991101	1.00684	0.000260057	0.0397888	-0.629896	2.94865e-05
