# Supplementary material for: Development and Validation of a Prognostic Nomogram for Gastric Cancer Based on DNA Methylation-Driven Differentially Expressed Genes
Source: Int J Biol Sci. 2020 Feb 10;16(7):1153–65. doi: 10.7150/ijbs.41587 (PMC7053317; doi:10.7150/ijbs.41587)
Supplement: Supplementary file 4 — Supplementary table 3. [file ijbsv16p1153s4.xlsx]

## Sheet: Sheet1
Category	Term	Count	%	PValue	Genes	FDR
GOTERM_BP_DIRECT	GO:0006355~regulation of transcription, DNA-templated	17	23.9437	8.13848e-05	ZNF264, KLF8, FADS1, ZNF354C, ZNF569, EFEMP1, PTF1A, ZNF667, TRIM22, ZNF175, ZNF677, ZFP82, ZNF135, PHTF1, ZNF471, ZSCAN12, ZNF572	0.115028
GOTERM_MF_DIRECT	GO:0046872~metal ion binding	18	25.3521	0.00117269	GNAZ, ZNF264, KLF8, ADHFE1, ZNF354C, ZNF569, ZNF667, ZNF175, ZNF677, ZFP82, ZNF135, ACAP1, ZNF471, NOS2, GALNT11, DNAJA4, ZSCAN12, ZNF572	1.359
GOTERM_MF_DIRECT	GO:0003700~transcription factor activity, sequence-specific DNA binding	11	15.493	0.00278405	ZFP82, ZNF135, SOX11, ZNF354C, PHTF1, ZNF471, TRIM22, ZSCAN12, ZNF175, ALX1, ZNF677	3.19883
GOTERM_MF_DIRECT	GO:0003676~nucleic acid binding	11	15.493	0.00332527	ZFP82, ZNF264, KLF8, ZNF135, ZNF569, ZNF667, ZNF471, PNLDC1, ZNF175, ZNF572, ZNF677	3.80972
GOTERM_BP_DIRECT	GO:0048704~embryonic skeletal system morphogenesis	3	4.22535	0.00910353	SOX11, ALX1, FUZ	12.1313
GOTERM_CC_DIRECT	GO:0005622~intracellular	12	16.9014	0.0122293	RHOJ, ZFP82, ZNF264, ZNF135, ZNF569, ZNF667, ZNF471, NOS2, TRIM22, ZNF175, ZNF677, ADCYAP1	12.9791
GOTERM_BP_DIRECT	GO:0006351~transcription, DNA-templated	14	19.7183	0.0244378	ZNF264, KLF8, ZNF354C, ZNF569, ZNF667, TRIM22, ZNF175, ZNF677, ZFP82, ZNF135, PHTF1, ZNF471, ZSCAN12, ZNF572	29.5226
GOTERM_BP_DIRECT	GO:0060253~negative regulation of glial cell proliferation	2	2.8169	0.0255656	SOX11, ADCYAP1	30.6661
GOTERM_MF_DIRECT	GO:0003677~DNA binding	12	16.9014	0.044134	ZFP82, KLF8, ZNF135, ZNF354C, ZNF569, PTF1A, ZNF667, PHTF1, ZNF471, ZNF175, ZNF572, ZNF677	40.9252
