# Supplementary material for: Development and Validation of a Prognostic Nomogram for Gastric Cancer Based on DNA Methylation-Driven Differentially Expressed Genes
Source: Int J Biol Sci. 2020 Feb 10;16(7):1153–65. doi: 10.7150/ijbs.41587 (PMC7053317; doi:10.7150/ijbs.41587)
Supplement: Supplementary file 5 — Supplementary table 4. [file ijbsv16p1153s5.xlsx]

## Sheet: Sheet1
pathway	source	external_id	members_input_overlap	size	p-value
Pink/Parkin Mediated Mitophagy	Reactome	R-HSA-5205685	MAP1LC3A; UBB	22	0.00344779
Mitophagy	Reactome	R-HSA-5205647	MAP1LC3A; UBB	30	0.00636133
Generic Transcription Pathway	Reactome	R-HSA-212436	ZNF677; UBB; ZNF354C; ZNF175; ZNF264; POU4F1; ZNF569; ZNF471; ZNF135; ZNF667	1107	0.0107604
Signaling by ERBB2	Reactome	R-HSA-1227986	UBB; GRB7	50	0.0170257
RNA Polymerase II Transcription	Reactome	R-HSA-73857	ZNF677; UBB; ZNF354C; ZNF175; ZNF264; POU4F1; ZNF569; ZNF471; ZNF135; ZNF667	1236	0.0220689
Peroxisomal protein import	Reactome	R-HSA-9033241	NOS2; UBB	64	0.0270438
Gene expression (Transcription)	Reactome	R-HSA-74160	ZNF677; ZNF569; ZNF354C; ZNF175; ZNF264; POU4F1; UBB; ZNF471; ZNF135; ZNF667	1373	0.0416711
Regulation of PLK1 Activity at G2/M Transition	Reactome	R-HSA-2565942	CSNK1E; UBB	87	0.0473603
