# Supplementary material for: Development and Validation of a Prognostic Nomogram for Gastric Cancer Based on DNA Methylation-Driven Differentially Expressed Genes
Source: Int J Biol Sci. 2020 Feb 10;16(7):1153–65. doi: 10.7150/ijbs.41587 (PMC7053317; doi:10.7150/ijbs.41587)
Supplement: Supplementary file 6 — Supplementary table 5. [file ijbsv16p1153s6.xlsx]

## Sheet: surv_median
gene	level	cutoff	number	0.95LCL	pvalue
KLF8	high	>97.4814387424782	231	1.51781	0.000145467
KLF8	low	<=97.4814387424782	69	3	0.000145467
MICU3	high	>138.482608911269	102	1.30685	0.000347081
MICU3	low	<=138.482608911269	198	2.85753	0.000347081
TUBB6	high	>2337.67081960496	141	1.46027	0.00089875
TUBB6	low	<=2337.67081960496	159	3	0.00089875
PODN	high	>1181.73567209226	200	1.61096	0.00108141
PODN	low	<=1181.73567209226	100	2.85753	0.00108141
ZNF471	high	>88.379988055419	145	1.46027	0.00153368
ZNF471	low	<=88.379988055419	155	2.4137	0.00153368
NPY	high	>51.4419195915839	47	0.934247	0.00175291
NPY	low	<=51.4419195915839	253	2.14247	0.00175291
RHOJ	high	>637.243721195002	168	1.51781	0.00195284
RHOJ	low	<=637.243721195002	132	4.61918	0.00195284
MYO1A	high	>1846.65022274811	152	2.19452	0.0142776
MYO1A	low	<=1846.65022274811	148	1.46027	0.0142776
ADHFE1	high	>55.2132417766533	147	1.4411	0.0230823
ADHFE1	low	<=55.2132417766533	153	2.27945	0.0230823
LRRC4	high	>62.7440913763757	244	1.75342	0.050503
LRRC4	low	<=62.7440913763757	56	4.61918	0.050503
TDRD5	high	>36.4361244751136	220	1.73425	0.0568094
TDRD5	low	<=36.4361244751136	80	2.38082	0.0568094
GNAZ	high	>228.762533614062	207	1.73973	0.0688016
GNAZ	low	<=228.762533614062	93	2.27945	0.0688016
PPP1R14D	high	>28.908742770098	269	1.81096	0.0858012
PPP1R14D	low	<=28.908742770098	31	2.39452	0.0858012
